# Supplementary material for: Suppression of CPSF6 Enhances Apoptosis Through Alternative Polyadenylation-Mediated Shortening of the VHL 3′UTR in Gastric Cancer Cells
Source: Front Genet. 2021 Sep 14;12:707644. doi: 10.3389/fgene.2021.707644 (PMC8477001; doi:10.3389/fgene.2021.707644)
Supplement: Supplementary Table 4 — The list of genes with altered 3′UTR in AGS shCPSF6-1 cells. [file Table_4.XLSX]

## Sheet: 3tseq.tandem.res
The list of genes with 3'UTR alteration in AGS shCPSF6-1 cells
gene	CULI	pval	state
AAAS	NA	NA	NOTEST
AADAT	NA	NA	NOTEST
AAED1	0.0429339	0.793972	NOSIG
AAGAB	NA	NA	NOTEST
AAR2	NA	NA	NOTEST
AARS	0.0246435	0.851128	NOSIG
AASDHPPT	-0.134356	0.310408	NOSIG
AATF	NA	NA	NOTEST
AATK	NA	NA	NOTEST
ABCA11P	NA	NA	NOTEST
ABCA4	NA	NA	NOTEST
ABCA5	NA	NA	NOTEST
ABCB1	NA	NA	NOTEST
ABCB10	NA	NA	NOTEST
ABCB6	NA	NA	NOTEST
ABCB9	NA	NA	NOTEST
ABCC1	NA	NA	NOTEST
ABCC2	-0.557696	4.99633e-06	Shorten
ABCC4	NA	NA	NOTEST
ABCD3	NA	NA	NOTEST
ABCD4	NA	NA	NOTEST
ABCE1	0.0485276	0.585946	NOSIG
ABCF1	NA	NA	NOTEST
ABCG1	NA	NA	NOTEST
ABHD11	NA	NA	NOTEST
ABHD14A	NA	NA	NOTEST
ABHD15	NA	NA	NOTEST
ABHD17B	NA	NA	NOTEST
ABHD17C	NA	NA	NOTEST
ABHD2	-0.381542	0.0366364	Shorten
ABHD3	NA	NA	NOTEST
ABHD4	NA	NA	NOTEST
ABHD5	-0.216608	0.0207369	Shorten
ABHD6	NA	NA	NOTEST
ABI1	-0.00182744	0.989385	NOSIG
ABI2	-0.509268	0.00528101	Shorten
ABI3BP	NA	NA	NOTEST
ABL2	NA	NA	NOTEST
ABR	NA	NA	NOTEST
ABRACL	NA	NA	NOTEST
ABTB2	NA	NA	NOTEST
ACAA2	0.0107203	0.823678	NOSIG
ACACA	NA	NA	NOTEST
ACAD8	NA	NA	NOTEST
ACAD9	NA	NA	NOTEST
ACADM	0.0182035	0.901741	NOSIG
ACADVL	-0.138137	0.348817	NOSIG
ACAP2	-0.427491	0.00559775	Shorten
ACAT1	NA	NA	NOTEST
ACAT2	NA	NA	NOTEST
ACBD3	-0.00988043	0.950799	NOSIG
ACBD5	-0.120073	0.400621	NOSIG
ACBD6	0.0581675	0.427604	NOSIG
ACER3	NA	NA	NOTEST
ACIN1	NA	NA	NOTEST
ACLY	-0.0719209	0.179704	NOSIG
ACN9	NA	NA	NOTEST
ACO1	NA	NA	NOTEST
ACO2	NA	NA	NOTEST
ACOT1	NA	NA	NOTEST
ACOT13	0.467341	0.0020012	Lengthen
ACOT7	NA	NA	NOTEST
ACOX1	NA	NA	NOTEST
ACP1	-0.0650332	0.438363	NOSIG
ACPL2	NA	NA	NOTEST
ACSBG1	NA	NA	NOTEST
ACSL1	NA	NA	NOTEST
ACSL3	-0.362376	0.000311434	Shorten
ACSM3	NA	NA	NOTEST
ACSS2	NA	NA	NOTEST
ACTB	-0.0483567	0.165621	NOSIG
ACTG1	0.435304	0.0047965	Lengthen
ACTL6A	-0.124545	0.102387	NOSIG
ACTN1	0.434243	0.00958707	Lengthen
ACTN4	0.384848	0.0212911	Lengthen
ACTR10	NA	NA	NOTEST
ACTR1A	0.00857461	0.937361	NOSIG
ACTR1B	NA	NA	NOTEST
ACTR2	-0.0051619	0.929353	NOSIG
ACTR3	0.0438047	0.456465	NOSIG
ACTR5	NA	NA	NOTEST
ACTR6	-0.00940513	0.955627	NOSIG
ACVR1B	NA	NA	NOTEST
ACVR2B	NA	NA	NOTEST
ACYP2	NA	NA	NOTEST
ADA	NA	NA	NOTEST
ADAL	NA	NA	NOTEST
ADAM10	-0.531832	2.63997e-06	Shorten
ADAM17	-0.0432739	0.639728	NOSIG
ADAM9	NA	NA	NOTEST
ADAR	-0.0930052	0.439783	NOSIG
ADAT2	NA	NA	NOTEST
ADCK3	NA	NA	NOTEST
ADCY3	NA	NA	NOTEST
ADCY7	-0.0661725	0.359188	NOSIG
ADCY9	NA	NA	NOTEST
ADH5	-0.0509397	0.724148	NOSIG
ADI1	NA	NA	NOTEST
ADIPOR1	NA	NA	NOTEST
ADIPOR2	NA	NA	NOTEST
ADK	NA	NA	NOTEST
ADM	NA	NA	NOTEST
ADNP	NA	NA	NOTEST
ADO	NA	NA	NOTEST
ADORA2B	-0.0788337	0.626993	NOSIG
ADPGK	NA	NA	NOTEST
ADRBK1	NA	NA	NOTEST
ADRM1	NA	NA	NOTEST
ADSL	0.129099	0.445009	NOSIG
ADSS	NA	NA	NOTEST
ADSSL1	NA	NA	NOTEST
AEBP1	NA	NA	NOTEST
AFAP1	NA	NA	NOTEST
AFF1	NA	NA	NOTEST
AFF4	NA	NA	NOTEST
AFG3L2	NA	NA	NOTEST
AFTPH	NA	NA	NOTEST
AGA	NA	NA	NOTEST
AGAP1	-0.0899536	0.489599	NOSIG
AGAP3	NA	NA	NOTEST
AGAP4	NA	NA	NOTEST
AGAP5	NA	NA	NOTEST
AGAP6	NA	NA	NOTEST
AGAP7	NA	NA	NOTEST
AGAP8	NA	NA	NOTEST
AGFG1	NA	NA	NOTEST
AGFG2	NA	NA	NOTEST
AGGF1	NA	NA	NOTEST
AGK	0.333333	0.0519376	NOSIG
AGL	NA	NA	NOTEST
AGMAT	-0.215434	0.0800845	NOSIG
AGO2	NA	NA	NOTEST
AGO3	NA	NA	NOTEST
AGPAT2	NA	NA	NOTEST
AGPAT3	NA	NA	NOTEST
AGPAT5	NA	NA	NOTEST
AGPS	NA	NA	NOTEST
AGRN	NA	NA	NOTEST
AGT	NA	NA	NOTEST
AGXT2L2	0.013405	0.78153	NOSIG
AHCTF1	NA	NA	NOTEST
AHCTF1P1	0.0170897	0.663539	NOSIG
AHCY	NA	NA	NOTEST
AHCYL1	0.0641743	0.223368	NOSIG
AHCYL2	NA	NA	NOTEST
AHDC1	NA	NA	NOTEST
AHNAK	NA	NA	NOTEST
AHNAK2	NA	NA	NOTEST
AHR	NA	NA	NOTEST
AHRR	NA	NA	NOTEST
AHSA2	NA	NA	NOTEST
AIDA	0.0243784	0.888626	NOSIG
AIFM2	-0.0260525	0.82033	NOSIG
AIG1	NA	NA	NOTEST
AIMP1	NA	NA	NOTEST
AIMP2	NA	NA	NOTEST
AJUBA	NA	NA	NOTEST
AK054970	NA	NA	NOTEST
AK095700	NA	NA	NOTEST
AK097878	NA	NA	NOTEST
AK126213	NA	NA	NOTEST
AK130486	NA	NA	NOTEST
AK130759	NA	NA	NOTEST
AK2	-0.0403042	0.611302	NOSIG
AK296947	NA	NA	NOTEST
AK3	-0.11109	0.529729	NOSIG
AK307150	NA	NA	NOTEST
AK4	-0.262675	0.0493354	Shorten
AKAP1	NA	NA	NOTEST
AKAP10	-0.428701	0.0209642	Shorten
AKAP11	NA	NA	NOTEST
AKAP12	NA	NA	NOTEST
AKAP13	NA	NA	NOTEST
AKAP17A	NA	NA	NOTEST
AKAP8	NA	NA	NOTEST
AKAP9	NA	NA	NOTEST
AKIP1	NA	NA	NOTEST
AKIRIN1	-0.186649	0.0130206	Shorten
AKIRIN2	NA	NA	NOTEST
AKNA	NA	NA	NOTEST
AKR1B1	NA	NA	NOTEST
AKR1C1	NA	NA	NOTEST
AKR1C2	NA	NA	NOTEST
AKR1C3	NA	NA	NOTEST
AKR7A2	NA	NA	NOTEST
AKT1	NA	NA	NOTEST
AKT2	NA	NA	NOTEST
AKTIP	NA	NA	NOTEST
AL833346	NA	NA	NOTEST
ALCAM	-0.191365	4.13385e-05	Shorten
ALDH16A1	NA	NA	NOTEST
ALDH18A1	-0.0118636	0.944045	NOSIG
ALDH1B1	NA	NA	NOTEST
ALDH2	NA	NA	NOTEST
ALDH3B1	NA	NA	NOTEST
ALDH5A1	NA	NA	NOTEST
ALDH7A1	NA	NA	NOTEST
ALDH9A1	NA	NA	NOTEST
ALDOA	NA	NA	NOTEST
ALDOC	NA	NA	NOTEST
ALG1	NA	NA	NOTEST
ALG10B	NA	NA	NOTEST
ALG12	NA	NA	NOTEST
ALG13	-0.378032	0.0298838	Shorten
ALG14	NA	NA	NOTEST
ALG2	NA	NA	NOTEST
ALG3	NA	NA	NOTEST
ALG5	-0.059768	0.67257	NOSIG
ALG6	NA	NA	NOTEST
ALG9	NA	NA	NOTEST
ALKBH4	NA	NA	NOTEST
ALKBH5	NA	NA	NOTEST
ALMS1	NA	NA	NOTEST
ALPI	NA	NA	NOTEST
ALPP	0.214669	0.204084	NOSIG
ALS2CL	NA	NA	NOTEST
ALYREF	NA	NA	NOTEST
AMD1	-0.387886	0.00474506	Shorten
AMFR	0.0785601	0.563739	NOSIG
AMH	NA	NA	NOTEST
AMIGO2	NA	NA	NOTEST
AMMECR1L	NA	NA	NOTEST
AMOTL1	NA	NA	NOTEST
AMOTL2	0.0320649	0.789969	NOSIG
AMPD2	NA	NA	NOTEST
AMZ2	NA	NA	NOTEST
ANAPC13	-0.357822	0.0018121	Shorten
ANAPC15	NA	NA	NOTEST
ANAPC16	-0.0454097	0.332203	NOSIG
ANAPC5	NA	NA	NOTEST
ANAPC7	NA	NA	NOTEST
ANGEL2	0.23676	0.08189	NOSIG
ANK3	-0.421637	0.011412	Shorten
ANKFY1	NA	NA	NOTEST
ANKH	-0.0752101	0.613893	NOSIG
ANKHD1	-0.116004	0.393965	NOSIG
ANKIB1	-0.218817	0.0732777	NOSIG
ANKLE2	-0.0771454	0.617104	NOSIG
ANKMY2	NA	NA	NOTEST
ANKRD10	NA	NA	NOTEST
ANKRD11	NA	NA	NOTEST
ANKRD13B	NA	NA	NOTEST
ANKRD13C	NA	NA	NOTEST
ANKRD17	-0.140124	0.407114	NOSIG
ANKRD18A	NA	NA	NOTEST
ANKRD27	NA	NA	NOTEST
ANKRD28	NA	NA	NOTEST
ANKRD32	-0.1	0.571608	NOSIG
ANKRD33B	NA	NA	NOTEST
ANKRD37	NA	NA	NOTEST
ANKRD39	NA	NA	NOTEST
ANKRD40	NA	NA	NOTEST
ANKRD42	NA	NA	NOTEST
ANKRD46	NA	NA	NOTEST
ANKRD49	NA	NA	NOTEST
ANKRD50	NA	NA	NOTEST
ANKRD52	NA	NA	NOTEST
ANKS1A	-0.196116	0.290914	NOSIG
ANKS1B	NA	NA	NOTEST
ANLN	NA	NA	NOTEST
ANO6	NA	NA	NOTEST
ANO8	NA	NA	NOTEST
ANP32A	-0.0950909	0.30576	NOSIG
ANP32B	NA	NA	NOTEST
ANP32E	-0.326255	1.02978e-08	Shorten
ANTXR1	NA	NA	NOTEST
ANXA1	NA	NA	NOTEST
ANXA11	NA	NA	NOTEST
ANXA2	0.0701375	0.0559007	NOSIG
ANXA2P3	NA	NA	NOTEST
ANXA2R	NA	NA	NOTEST
ANXA3	NA	NA	NOTEST
ANXA4	-0.201618	0.0871206	NOSIG
ANXA5	0.0814638	0.169049	NOSIG
ANXA6	0.113592	0.50157	NOSIG
ANXA7	-0.10296	0.11604	NOSIG
ANXA8	-0.0440158	0.72269	NOSIG
ANXA8L2	NA	NA	NOTEST
AP1AR	NA	NA	NOTEST
AP1G1	-0.055899	0.6149	NOSIG
AP1M1	NA	NA	NOTEST
AP1M2	NA	NA	NOTEST
AP2B1	3.24317e-17	1	NOSIG
AP2M1	NA	NA	NOTEST
AP2S1	NA	NA	NOTEST
AP3B1	0.0810878	0.636342	NOSIG
AP3D1	-0.0891733	0.133582	NOSIG
AP3M1	-0.00210293	0.967952	NOSIG
AP3S1	NA	NA	NOTEST
AP3S2	NA	NA	NOTEST
AP4B1	NA	NA	NOTEST
AP4M1	NA	NA	NOTEST
AP5B1	NA	NA	NOTEST
AP5M1	NA	NA	NOTEST
AP5S1	NA	NA	NOTEST
AP5Z1	NA	NA	NOTEST
APBB2	NA	NA	NOTEST
APBB3	NA	NA	NOTEST
APC	NA	NA	NOTEST
APEH	NA	NA	NOTEST
APEX1	NA	NA	NOTEST
APEX2	NA	NA	NOTEST
APH1B	NA	NA	NOTEST
APIP	NA	NA	NOTEST
APITD1	-0.0214496	0.874755	NOSIG
APLP1	NA	NA	NOTEST
APLP2	-0.37976	0	Shorten
APOBEC3A_B	NA	NA	NOTEST
APOL1	NA	NA	NOTEST
APOL2	NA	NA	NOTEST
APOPT1	NA	NA	NOTEST
APP	-0.166262	0.183485	NOSIG
APPBP2	NA	NA	NOTEST
APPL2	NA	NA	NOTEST
AQR	0.088636	0.530822	NOSIG
ARAP3	NA	NA	NOTEST
ARCN1	NA	NA	NOTEST
ARF1	-0.0121035	0.877194	NOSIG
ARF3	NA	NA	NOTEST
ARF4	-0.25794	0.000484194	Shorten
ARF6	-0.351956	0.000735893	Shorten
ARFGAP2	NA	NA	NOTEST
ARFGAP3	-0.269511	0.0231507	Shorten
ARFGEF2	-0.0557738	0.602908	NOSIG
ARFIP1	NA	NA	NOTEST
ARFIP2	NA	NA	NOTEST
ARGLU1	0.0323349	0.427953	NOSIG
ARHGAP1	NA	NA	NOTEST
ARHGAP11A	NA	NA	NOTEST
ARHGAP12	NA	NA	NOTEST
ARHGAP19	NA	NA	NOTEST
ARHGAP21	NA	NA	NOTEST
ARHGAP29	NA	NA	NOTEST
ARHGAP35	-0.156508	0.263698	NOSIG
ARHGAP5	-0.239046	0.176296	NOSIG
ARHGEF10	-0.0792594	0.594942	NOSIG
ARHGEF10L	NA	NA	NOTEST
ARHGEF12	-0.304361	0.0901497	NOSIG
ARHGEF17	NA	NA	NOTEST
ARHGEF2	NA	NA	NOTEST
ARHGEF28	NA	NA	NOTEST
ARHGEF33	NA	NA	NOTEST
ARHGEF39	NA	NA	NOTEST
ARHGEF5	NA	NA	NOTEST
ARHGEF7	NA	NA	NOTEST
ARID1A	0.0101816	0.940359	NOSIG
ARID1B	NA	NA	NOTEST
ARID3A	NA	NA	NOTEST
ARID3B	NA	NA	NOTEST
ARID4B	NA	NA	NOTEST
ARID5B	NA	NA	NOTEST
ARIH1	NA	NA	NOTEST
ARIH2	NA	NA	NOTEST
ARL1	-0.279889	0.0731066	NOSIG
ARL13B	NA	NA	NOTEST
ARL15	NA	NA	NOTEST
ARL16	NA	NA	NOTEST
ARL17A	NA	NA	NOTEST
ARL2	NA	NA	NOTEST
ARL2-SNX15	NA	NA	NOTEST
ARL2BP	NA	NA	NOTEST
ARL3	-0.0718974	0.452875	NOSIG
ARL4A	-0.0715235	0.474464	NOSIG
ARL4D	NA	NA	NOTEST
ARL5A	-0.194415	0.033196	Shorten
ARL6	NA	NA	NOTEST
ARL6IP1	0.0765565	0.252942	NOSIG
ARL6IP5	0.0853319	0.21407	NOSIG
ARL6IP6	NA	NA	NOTEST
ARMC1	-0.176257	0.165183	NOSIG
ARMC10	-0.204113	0.161715	NOSIG
ARMC8	-0.0381246	0.742941	NOSIG
ARMCX3	-0.0584247	0.577298	NOSIG
ARMCX5	NA	NA	NOTEST
ARNT	NA	NA	NOTEST
ARNT2	NA	NA	NOTEST
ARNTL	NA	NA	NOTEST
ARPC1A	NA	NA	NOTEST
ARPC1B	NA	NA	NOTEST
ARPC2	NA	NA	NOTEST
ARPC3	NA	NA	NOTEST
ARPC4	-0.128229	0.213785	NOSIG
ARPC5	-0.0646837	0.172409	NOSIG
ARPC5L	-0.132916	0.474131	NOSIG
ARPP19	-0.114044	0.0181705	Shorten
ARSG	NA	NA	NOTEST
ARSK	NA	NA	NOTEST
ARV1	NA	NA	NOTEST
ASAH1	-0.201709	0.0492966	Shorten
ASAP1	-0.105852	0.172629	NOSIG
ASAP2	NA	NA	NOTEST
ASB13	NA	NA	NOTEST
ASB3	0.0203279	0.897702	NOSIG
ASB8	0.363311	0.0279087	Lengthen
ASCC3	NA	NA	NOTEST
ASF1A	NA	NA	NOTEST
ASF1B	NA	NA	NOTEST
ASH1L	-0.0578053	0.492461	NOSIG
ASH2L	NA	NA	NOTEST
ASNA1	NA	NA	NOTEST
ASNS	NA	NA	NOTEST
ASPH	-0.141169	0.230971	NOSIG
ASPM	0.341572	0.04454	Lengthen
ASRGL1	NA	NA	NOTEST
ASS1	-0.0998266	0.46738	NOSIG
ASUN	-0.040522	0.761708	NOSIG
ASXL1	-0.345966	0.00256084	Shorten
ASXL2	NA	NA	NOTEST
ATAD1	-0.308542	0.0384745	Shorten
ATAD2	NA	NA	NOTEST
ATAD2B	NA	NA	NOTEST
ATAD3B	NA	NA	NOTEST
ATF1	-0.520592	3.70782e-06	Shorten
ATF6	-0.311412	0.0367066	Shorten
ATF7	NA	NA	NOTEST
ATF7IP	NA	NA	NOTEST
ATG10	NA	NA	NOTEST
ATG14	NA	NA	NOTEST
ATG16L1	NA	NA	NOTEST
ATG2B	NA	NA	NOTEST
ATG4A	NA	NA	NOTEST
ATG4C	NA	NA	NOTEST
ATG9A	NA	NA	NOTEST
ATL3	NA	NA	NOTEST
ATM	NA	NA	NOTEST
ATN1	NA	NA	NOTEST
ATP10D	NA	NA	NOTEST
ATP11B	NA	NA	NOTEST
ATP13A1	NA	NA	NOTEST
ATP13A3	-0.219043	0.117752	NOSIG
ATP1A1	NA	NA	NOTEST
ATP1B1	-0.147767	1.33227e-15	Shorten
ATP1B3	0.0924762	0.113436	NOSIG
ATP2A2	0.00117437	0.989113	NOSIG
ATP2B1	NA	NA	NOTEST
ATP2C1	-0.116931	0.369099	NOSIG
ATP5A1	NA	NA	NOTEST
ATP5B	0.0372804	0.093422	NOSIG
ATP5C1	NA	NA	NOTEST
ATP5D	NA	NA	NOTEST
ATP5E	NA	NA	NOTEST
ATP5F1	NA	NA	NOTEST
ATP5H	NA	NA	NOTEST
ATP5I	NA	NA	NOTEST
ATP5J	NA	NA	NOTEST
ATP5J2	NA	NA	NOTEST
ATP5L	NA	NA	NOTEST
ATP5L2	NA	NA	NOTEST
ATP5O	NA	NA	NOTEST
ATP6AP1	NA	NA	NOTEST
ATP6AP2	-0.0515237	0.738446	NOSIG
ATP6V0A2	NA	NA	NOTEST
ATP6V0E1	NA	NA	NOTEST
ATP6V1A	-0.30329	0.061539	NOSIG
ATP6V1B2	NA	NA	NOTEST
ATP6V1C1	-0.0821379	0.47983	NOSIG
ATP6V1C2	0.0358711	0.547634	NOSIG
ATP6V1D	NA	NA	NOTEST
ATP6V1E1	0.0140359	0.910596	NOSIG
ATP6V1E2	NA	NA	NOTEST
ATP6V1F	NA	NA	NOTEST
ATP6V1G1	-0.154671	0.288975	NOSIG
ATP6V1H	-0.151704	0.19189	NOSIG
ATP9A	NA	NA	NOTEST
ATP9B	NA	NA	NOTEST
ATPAF1	-0.00636336	0.962704	NOSIG
ATXN1	NA	NA	NOTEST
ATXN10	NA	NA	NOTEST
ATXN1L	NA	NA	NOTEST
ATXN7L1	NA	NA	NOTEST
ATXN7L3	NA	NA	NOTEST
ATXN7L3B	NA	NA	NOTEST
AUH	NA	NA	NOTEST
AUNIP	NA	NA	NOTEST
AURKA	-0.118143	0.319498	NOSIG
AURKAIP1	NA	NA	NOTEST
AURKB	NA	NA	NOTEST
AUTS2	NA	NA	NOTEST
AVIL	NA	NA	NOTEST
AVPI1	NA	NA	NOTEST
AX746638	NA	NA	NOTEST
AX747325	NA	NA	NOTEST
AX747577	NA	NA	NOTEST
AX748230	NA	NA	NOTEST
AXIN1	NA	NA	NOTEST
AXIN2	NA	NA	NOTEST
AY070437	NA	NA	NOTEST
AZI2	-0.155342	0.33827	NOSIG
AZIN1	-0.139753	0.170906	NOSIG
B2M	-0.0367238	0.0956366	NOSIG
B3GALNT2	0.0536819	0.648745	NOSIG
B3GALT6	0.10482	0.398062	NOSIG
B3GNT1	NA	NA	NOTEST
B3GNT4	NA	NA	NOTEST
B3GNT5	NA	NA	NOTEST
B4GALT1	NA	NA	NOTEST
B4GALT2	NA	NA	NOTEST
B4GALT3	NA	NA	NOTEST
B4GALT5	NA	NA	NOTEST
B4GALT6	NA	NA	NOTEST
B4GALT7	NA	NA	NOTEST
BABAM1	NA	NA	NOTEST
BACE1	NA	NA	NOTEST
BACH1	-0.0236691	0.895155	NOSIG
BAG1	NA	NA	NOTEST
BAG2	-0.0300612	0.64004	NOSIG
BAG4	NA	NA	NOTEST
BAG5	-0.296681	0.0490727	Shorten
BAG6	NA	NA	NOTEST
BAIAP2	NA	NA	NOTEST
BAIAP2L1	-0.165122	0.130187	NOSIG
BAIAP2L2	NA	NA	NOTEST
BAIAP3	NA	NA	NOTEST
BAMBI	NA	NA	NOTEST
BANF1	NA	NA	NOTEST
BAP1	NA	NA	NOTEST
BASP1	0.339177	0.00837837	Lengthen
BAZ1A	0.110117	0.418404	NOSIG
BAZ1B	NA	NA	NOTEST
BAZ2A	-0.0790912	0.664869	NOSIG
BBS10	NA	NA	NOTEST
BBS2	NA	NA	NOTEST
BBS4	NA	NA	NOTEST
BBS5	NA	NA	NOTEST
BC008049	NA	NA	NOTEST
BC010030	NA	NA	NOTEST
BC032117	NA	NA	NOTEST
BC040901	NA	NA	NOTEST
BC041030	NA	NA	NOTEST
BC043620	NA	NA	NOTEST
BC046483	NA	NA	NOTEST
BC132896	NA	NA	NOTEST
BC171868	NA	NA	NOTEST
BCAP29	NA	NA	NOTEST
BCAR1	NA	NA	NOTEST
BCAR3	NA	NA	NOTEST
BCAS2	-0.170648	0.00480889	Shorten
BCCIP	-0.0490613	0.584843	NOSIG
BCDIN3D	NA	NA	NOTEST
BCKDHA	NA	NA	NOTEST
BCL10	NA	NA	NOTEST
BCL2L1	NA	NA	NOTEST
BCL2L15	NA	NA	NOTEST
BCL2L2	NA	NA	NOTEST
BCL6	NA	NA	NOTEST
BCL7A	NA	NA	NOTEST
BCL7B	NA	NA	NOTEST
BCL9	NA	NA	NOTEST
BCL9L	NA	NA	NOTEST
BCLAF1	-0.388762	2.33147e-15	Shorten
BDH2	NA	NA	NOTEST
BEGAIN	NA	NA	NOTEST
BEND3	NA	NA	NOTEST
BET1	NA	NA	NOTEST
BFAR	0.210551	0.100082	NOSIG
BHLHB9	NA	NA	NOTEST
BHLHE40	-0.116076	0.44656	NOSIG
BID	-0.0761567	0.455559	NOSIG
BIK	NA	NA	NOTEST
BIN1	NA	NA	NOTEST
BIN3	NA	NA	NOTEST
BIRC2	NA	NA	NOTEST
BIRC3	NA	NA	NOTEST
BIRC6	0.0160892	0.924168	NOSIG
BIVM	NA	NA	NOTEST
BLCAP	NA	NA	NOTEST
BLMH	NA	NA	NOTEST
BLOC1S1	NA	NA	NOTEST
BLOC1S2	0.0427813	0.500489	NOSIG
BLOC1S4	NA	NA	NOTEST
BLOC1S6	NA	NA	NOTEST
BLVRB	NA	NA	NOTEST
BLZF1	NA	NA	NOTEST
BMP1	NA	NA	NOTEST
BMP2	NA	NA	NOTEST
BMP6	0.0166144	0.838227	NOSIG
BMPR1A	NA	NA	NOTEST
BNIP2	-0.124575	0.00970287	Shorten
BNIP3	-0.0633274	0.221309	NOSIG
BNIP3L	-0.222869	0.00041413	Shorten
BOLA1	NA	NA	NOTEST
BPGM	NA	NA	NOTEST
BPHL	NA	NA	NOTEST
BPNT1	NA	NA	NOTEST
BPTF	-0.101977	0.270006	NOSIG
BRAT1	NA	NA	NOTEST
BRCC3	-0.12623	0.236355	NOSIG
BRD2	NA	NA	NOTEST
BRD3	NA	NA	NOTEST
BRD4	0.00395899	0.962638	NOSIG
BRD7	-0.047619	0.664412	NOSIG
BRD8	NA	NA	NOTEST
BRD9	NA	NA	NOTEST
BRF2	NA	NA	NOTEST
BRI3	0.335446	0.0322568	Lengthen
BRI3BP	NA	NA	NOTEST
BRIP1	NA	NA	NOTEST
BRIX1	NA	NA	NOTEST
BRK1	NA	NA	NOTEST
BRMS1L	NA	NA	NOTEST
BRPF1	NA	NA	NOTEST
BRPF3	NA	NA	NOTEST
BRWD1	NA	NA	NOTEST
BSDC1	NA	NA	NOTEST
BSG	-0.0552392	0.651159	NOSIG
BST2	NA	NA	NOTEST
BTAF1	NA	NA	NOTEST
BTBD10	NA	NA	NOTEST
BTBD3	-0.188014	0.0456502	Shorten
BTBD6	NA	NA	NOTEST
BTBD7	NA	NA	NOTEST
BTD	NA	NA	NOTEST
BTF3	NA	NA	NOTEST
BTG1	NA	NA	NOTEST
BTG2	NA	NA	NOTEST
BTG3	NA	NA	NOTEST
BTRC	NA	NA	NOTEST
BUB1	-0.141768	0.284472	NOSIG
BUB1B	NA	NA	NOTEST
BUB3	NA	NA	NOTEST
BUD31	NA	NA	NOTEST
BZW1	-0.332009	1.88892e-05	Shorten
BZW2	0.0196149	0.845264	NOSIG
C10orf10	NA	NA	NOTEST
C10orf114	NA	NA	NOTEST
C11orf1	NA	NA	NOTEST
C11orf30	NA	NA	NOTEST
C11orf31	NA	NA	NOTEST
C11orf42	NA	NA	NOTEST
C11orf48	NA	NA	NOTEST
C11orf57	-0.0762084	0.548462	NOSIG
C11orf58	-0.187521	0.00231252	Shorten
C11orf68	NA	NA	NOTEST
C11orf71	NA	NA	NOTEST
C11orf73	NA	NA	NOTEST
C11orf82	NA	NA	NOTEST
C11orf83	NA	NA	NOTEST
C11orf86	NA	NA	NOTEST
C11orf95	0.140451	0.330519	NOSIG
C12orf23	-0.0711563	0.369587	NOSIG
C12orf29	NA	NA	NOTEST
C12orf43	0.201631	0.254037	NOSIG
C12orf44	NA	NA	NOTEST
C12orf5	NA	NA	NOTEST
C12orf52	NA	NA	NOTEST
C12orf57	NA	NA	NOTEST
C12orf65	NA	NA	NOTEST
C12orf73	NA	NA	NOTEST
C12orf75	-0.275282	1.11462e-06	Shorten
C14orf1	NA	NA	NOTEST
C14orf119	NA	NA	NOTEST
C14orf142	0.0158114	0.930987	NOSIG
C14orf166	0.333912	0.00357986	Lengthen
C14orf169	NA	NA	NOTEST
C14orf2	NA	NA	NOTEST
C15orf37	NA	NA	NOTEST
C15orf40	NA	NA	NOTEST
C15orf57	NA	NA	NOTEST
C15orf60	NA	NA	NOTEST
C16orf45	0.0347002	0.689022	NOSIG
C16orf52	NA	NA	NOTEST
C16orf55	NA	NA	NOTEST
C16orf70	NA	NA	NOTEST
C16orf72	-0.00685354	0.962129	NOSIG
C16orf87	NA	NA	NOTEST
C16orf91	NA	NA	NOTEST
C17orf100	NA	NA	NOTEST
C17orf51	NA	NA	NOTEST
C17orf59	NA	NA	NOTEST
C17orf75	NA	NA	NOTEST
C17orf85	NA	NA	NOTEST
C17orf89	NA	NA	NOTEST
C17orf96	NA	NA	NOTEST
C18orf56	NA	NA	NOTEST
C19orf10	NA	NA	NOTEST
C19orf25	NA	NA	NOTEST
C19orf33	NA	NA	NOTEST
C19orf40	NA	NA	NOTEST
C19orf43	NA	NA	NOTEST
C19orf44	NA	NA	NOTEST
C19orf53	NA	NA	NOTEST
C19orf54	NA	NA	NOTEST
C1D	0.00293078	0.986567	NOSIG
C1GALT1	NA	NA	NOTEST
C1orf112	NA	NA	NOTEST
C1orf122	NA	NA	NOTEST
C1orf123	0.235168	0.0708621	NOSIG
C1orf140	NA	NA	NOTEST
C1orf145	NA	NA	NOTEST
C1orf146	NA	NA	NOTEST
C1orf174	NA	NA	NOTEST
C1orf192	NA	NA	NOTEST
C1orf198	-0.226516	0.102379	NOSIG
C1orf27	NA	NA	NOTEST
C1orf35	NA	NA	NOTEST
C1orf43	0.00800641	0.944721	NOSIG
C1orf53	NA	NA	NOTEST
C1orf56	NA	NA	NOTEST
C1orf63	0.0392232	0.797021	NOSIG
C1QBP	0.0114852	0.903688	NOSIG
C1QL1	NA	NA	NOTEST
C1QL3	NA	NA	NOTEST
C1QTNF2	NA	NA	NOTEST
C1R	NA	NA	NOTEST
C20orf112	NA	NA	NOTEST
C20orf194	NA	NA	NOTEST
C21orf33	NA	NA	NOTEST
C21orf58	NA	NA	NOTEST
C22orf29	NA	NA	NOTEST
C22orf39	0.321882	0.0342908	Lengthen
C2CD5	NA	NA	NOTEST
C2orf43	NA	NA	NOTEST
C2orf47	NA	NA	NOTEST
C2orf49	NA	NA	NOTEST
C2orf68	NA	NA	NOTEST
C2orf69	0.0531398	0.598848	NOSIG
C2orf74	NA	NA	NOTEST
C3orf17	0.171602	0.296572	NOSIG
C3orf37	NA	NA	NOTEST
C3orf58	NA	NA	NOTEST
C3orf72	NA	NA	NOTEST
C4BPA	NA	NA	NOTEST
C4orf3	NA	NA	NOTEST
C4orf32	NA	NA	NOTEST
C4orf46	NA	NA	NOTEST
C5orf15	NA	NA	NOTEST
C5orf22	NA	NA	NOTEST
C5orf24	-0.267266	0.0112284	Shorten
C5orf28	-0.248457	0.0108988	Shorten
C5orf30	NA	NA	NOTEST
C5orf34	NA	NA	NOTEST
C5orf42	NA	NA	NOTEST
C5orf45	NA	NA	NOTEST
C5orf51	NA	NA	NOTEST
C5orf55	NA	NA	NOTEST
C6orf1	NA	NA	NOTEST
C6orf120	NA	NA	NOTEST
C6orf136	NA	NA	NOTEST
C6orf211	NA	NA	NOTEST
C6orf226	NA	NA	NOTEST
C6orf62	-0.391606	1.61154e-07	Shorten
C7orf41	NA	NA	NOTEST
C7orf43	NA	NA	NOTEST
C7orf50	NA	NA	NOTEST
C7orf55-LUC7L2	NA	NA	NOTEST
C7orf73	-0.271883	0.012708	Shorten
C8orf33	NA	NA	NOTEST
C8orf4	-0.200204	0.0649229	NOSIG
C8orf59	NA	NA	NOTEST
C8orf76	NA	NA	NOTEST
C9orf156	NA	NA	NOTEST
C9orf16	NA	NA	NOTEST
C9orf41	NA	NA	NOTEST
C9orf53	0.0939241	0.362492	NOSIG
C9orf64	NA	NA	NOTEST
C9orf69	NA	NA	NOTEST
C9orf85	NA	NA	NOTEST
C9orf89	NA	NA	NOTEST
C9orf91	NA	NA	NOTEST
CA12	NA	NA	NOTEST
CA13	NA	NA	NOTEST
CA5B	NA	NA	NOTEST
CAAP1	NA	NA	NOTEST
CAB39	NA	NA	NOTEST
CABLES2	NA	NA	NOTEST
CACHD1	NA	NA	NOTEST
CACNB1	NA	NA	NOTEST
CACNB3	NA	NA	NOTEST
CACTIN	NA	NA	NOTEST
CACYBP	-0.0206187	0.722786	NOSIG
CAD	NA	NA	NOTEST
CADM1	NA	NA	NOTEST
CALCOCO2	NA	NA	NOTEST
CALD1	-0.313802	1.66533e-15	Shorten
CALM1	-0.0957401	0.0205777	Shorten
CALM2	0.0565427	0.0666633	NOSIG
CALM3	-0.0685716	0.446958	NOSIG
CALR	-0.120836	0.0125265	Shorten
CAMK2B	NA	NA	NOTEST
CAMK2G	0.315617	0.00375288	Lengthen
CAMK2N1	0.021992	0.816771	NOSIG
CAMKMT	NA	NA	NOTEST
CAMSAP1	NA	NA	NOTEST
CAMSAP2	NA	NA	NOTEST
CAMTA1	-0.142717	0.0226668	Shorten
CAND1	-0.0341727	0.810944	NOSIG
CANT1	NA	NA	NOTEST
CANX	0.0127871	0.584883	NOSIG
CAP1	0.312405	2.96408e-07	Lengthen
CAP2	0.217392	0.084438	NOSIG
CAPG	NA	NA	NOTEST
CAPN1	NA	NA	NOTEST
CAPN12	-0.0526735	0.288534	NOSIG
CAPN2	-0.0097349	0.891868	NOSIG
CAPRIN1	-0.220481	0.026705	Shorten
CAPZA1	0.104984	0.0743046	NOSIG
CAPZA2	0.0107452	0.902866	NOSIG
CARD6	NA	NA	NOTEST
CARHSP1	NA	NA	NOTEST
CARM1	NA	NA	NOTEST
CARS2	NA	NA	NOTEST
CASC3	NA	NA	NOTEST
CASC4	NA	NA	NOTEST
CASKIN1	NA	NA	NOTEST
CASP4	NA	NA	NOTEST
CASP6	NA	NA	NOTEST
CASP8AP2	NA	NA	NOTEST
CAST	-0.192266	0.000785729	Shorten
CAT	NA	NA	NOTEST
CATSPER2	NA	NA	NOTEST
CAV1	0.167198	0.092895	NOSIG
CBL	-0.114023	0.162565	NOSIG
CBLL1	NA	NA	NOTEST
CBR3	NA	NA	NOTEST
CBWD1	NA	NA	NOTEST
CBWD2	NA	NA	NOTEST
CBWD3	NA	NA	NOTEST
CBX1	NA	NA	NOTEST
CBX3	NA	NA	NOTEST
CBX4	NA	NA	NOTEST
CBX5	-0.0531878	0.682875	NOSIG
CBX8	NA	NA	NOTEST
CBY1	NA	NA	NOTEST
CC2D2A	NA	NA	NOTEST
CCAR1	-0.0878248	0.104849	NOSIG
CCBL2	NA	NA	NOTEST
CCDC11	NA	NA	NOTEST
CCDC111	NA	NA	NOTEST
CCDC112	NA	NA	NOTEST
CCDC117	NA	NA	NOTEST
CCDC12	NA	NA	NOTEST
CCDC121	NA	NA	NOTEST
CCDC124	NA	NA	NOTEST
CCDC127	NA	NA	NOTEST
CCDC132	NA	NA	NOTEST
CCDC137	0.0151911	0.92346	NOSIG
CCDC14	-0.305156	0.0344997	Shorten
CCDC152	NA	NA	NOTEST
CCDC167	NA	NA	NOTEST
CCDC174	NA	NA	NOTEST
CCDC175	NA	NA	NOTEST
CCDC18	NA	NA	NOTEST
CCDC23	NA	NA	NOTEST
CCDC25	-0.0232188	0.867029	NOSIG
CCDC34	0.0444616	0.632034	NOSIG
CCDC38	NA	NA	NOTEST
CCDC47	-0.300698	0.00585238	Shorten
CCDC50	NA	NA	NOTEST
CCDC53	NA	NA	NOTEST
CCDC58	-0.112641	0.523999	NOSIG
CCDC59	0.305888	0.000302829	Lengthen
CCDC6	-0.0670324	0.638907	NOSIG
CCDC68	NA	NA	NOTEST
CCDC71L	-0.0121411	0.911398	NOSIG
CCDC73	NA	NA	NOTEST
CCDC80	NA	NA	NOTEST
CCDC82	-0.271155	0.022325	Shorten
CCDC84	NA	NA	NOTEST
CCDC85C	0.110354	0.140939	NOSIG
CCDC86	NA	NA	NOTEST
CCDC88A	NA	NA	NOTEST
CCDC88C	-0.177667	0.204513	NOSIG
CCDC90B	NA	NA	NOTEST
CCDC93	NA	NA	NOTEST
CCNA2	-0.23214	0.0294306	Shorten
CCNB1	NA	NA	NOTEST
CCNC	-0.0384624	0.747605	NOSIG
CCND1	-0.241241	0.0946494	NOSIG
CCND3	NA	NA	NOTEST
CCNDBP1	NA	NA	NOTEST
CCNE1	NA	NA	NOTEST
CCNE2	-0.224133	0.204839	NOSIG
CCNF	NA	NA	NOTEST
CCNG1	0.0557086	0.671373	NOSIG
CCNG2	NA	NA	NOTEST
CCNI	0.0560778	0.535653	NOSIG
CCNJ	NA	NA	NOTEST
CCNK	-0.0582304	0.162985	NOSIG
CCNL1	-0.288705	0.113808	NOSIG
CCNL2	-0.289794	0.0004041	Shorten
CCNO	NA	NA	NOTEST
CCPG1	NA	NA	NOTEST
CCSAP	NA	NA	NOTEST
CCSER2	0.11589	0.25371	NOSIG
CCT2	NA	NA	NOTEST
CCT3	0.0576961	0.5361	NOSIG
CCT4	0.00888926	0.854935	NOSIG
CCT5	-0.0517946	0.0106572	Shorten
CCT6A	-0.290302	0	Shorten
CCT7	NA	NA	NOTEST
CCT8	-0.00292833	0.939266	NOSIG
CCZ1	NA	NA	NOTEST
CD151	NA	NA	NOTEST
CD164	NA	NA	NOTEST
CD19	NA	NA	NOTEST
CD2AP	NA	NA	NOTEST
CD2BP2	NA	NA	NOTEST
CD302	NA	NA	NOTEST
CD320	NA	NA	NOTEST
CD33	NA	NA	NOTEST
CD3EAP	NA	NA	NOTEST
CD55	NA	NA	NOTEST
CD58	0.0319963	0.692273	NOSIG
CD59	-0.0740463	0.0347472	Shorten
CD63	NA	NA	NOTEST
CD80	NA	NA	NOTEST
CD81	NA	NA	NOTEST
CD83	NA	NA	NOTEST
CD9	NA	NA	NOTEST
CD97	NA	NA	NOTEST
CDA	NA	NA	NOTEST
CDC123	NA	NA	NOTEST
CDC14B	NA	NA	NOTEST
CDC23	0.300032	0.00362705	Lengthen
CDC25A	NA	NA	NOTEST
CDC25B	NA	NA	NOTEST
CDC25C	NA	NA	NOTEST
CDC26	NA	NA	NOTEST
CDC27	-0.133927	0.182677	NOSIG
CDC34	NA	NA	NOTEST
CDC37	NA	NA	NOTEST
CDC37L1	NA	NA	NOTEST
CDC40	NA	NA	NOTEST
CDC42	-0.0041117	0.92867	NOSIG
CDC42BPA	NA	NA	NOTEST
CDC42BPB	NA	NA	NOTEST
CDC42EP4	NA	NA	NOTEST
CDC42SE1	-0.0298645	0.815568	NOSIG
CDC45	NA	NA	NOTEST
CDC5L	NA	NA	NOTEST
CDC6	NA	NA	NOTEST
CDC7	NA	NA	NOTEST
CDC73	-0.317588	6.21132e-05	Shorten
CDCA2	-0.102454	0.228758	NOSIG
CDCA3	NA	NA	NOTEST
CDCA5	NA	NA	NOTEST
CDCA7	-0.107224	0.394734	NOSIG
CDCA8	NA	NA	NOTEST
CDCP1	NA	NA	NOTEST
CDH13	-0.0293058	0.852958	NOSIG
CDH2	NA	NA	NOTEST
CDH23	0.127791	0.366196	NOSIG
CDIP1	NA	NA	NOTEST
CDIPT	NA	NA	NOTEST
CDK1	-0.243878	1.20478e-07	Shorten
CDK11A	NA	NA	NOTEST
CDK11B	NA	NA	NOTEST
CDK13	NA	NA	NOTEST
CDK14	NA	NA	NOTEST
CDK16	NA	NA	NOTEST
CDK2	0.0944375	0.233728	NOSIG
CDK2AP1	0.299337	8.52067e-05	Lengthen
CDK2AP2	NA	NA	NOTEST
CDK4	NA	NA	NOTEST
CDK5R1	NA	NA	NOTEST
CDK5RAP1	NA	NA	NOTEST
CDK5RAP2	NA	NA	NOTEST
CDK5RAP3	NA	NA	NOTEST
CDK6	NA	NA	NOTEST
CDK8	NA	NA	NOTEST
CDKAL1	NA	NA	NOTEST
CDKL1	NA	NA	NOTEST
CDKL3	NA	NA	NOTEST
CDKN1A	NA	NA	NOTEST
CDKN1B	0.0215687	0.859864	NOSIG
CDKN2AIP	NA	NA	NOTEST
CDKN2C	NA	NA	NOTEST
CDKN2D	NA	NA	NOTEST
CDKN3	NA	NA	NOTEST
CDR2	NA	NA	NOTEST
CDR2L	NA	NA	NOTEST
CDS2	-0.24306	0.0576487	NOSIG
CDT1	NA	NA	NOTEST
CDV3	NA	NA	NOTEST
CDYL	-0.0852052	0.527453	NOSIG
CEBPB	NA	NA	NOTEST
CEBPD	NA	NA	NOTEST
CEBPG	NA	NA	NOTEST
CEBPZ	0.103476	0.310652	NOSIG
CELF2	0.0256036	0.87459	NOSIG
CELSR2	NA	NA	NOTEST
CENPA	NA	NA	NOTEST
CENPBD1	NA	NA	NOTEST
CENPC1	NA	NA	NOTEST
CENPE	-0.0683986	0.681519	NOSIG
CENPF	-0.0728327	0.129633	NOSIG
CENPK	NA	NA	NOTEST
CENPL	NA	NA	NOTEST
CENPN	-0.124405	0.136839	NOSIG
CENPP	NA	NA	NOTEST
CENPQ	NA	NA	NOTEST
CENPV	NA	NA	NOTEST
CEP152	NA	NA	NOTEST
CEP170	NA	NA	NOTEST
CEP170B	NA	NA	NOTEST
CEP19	NA	NA	NOTEST
CEP192	NA	NA	NOTEST
CEP250	NA	NA	NOTEST
CEP290	NA	NA	NOTEST
CEP44	NA	NA	NOTEST
CEP55	NA	NA	NOTEST
CEP57	-0.328363	0.00677416	Shorten
CEP63	NA	NA	NOTEST
CEP68	0.122249	0.251464	NOSIG
CEP70	NA	NA	NOTEST
CEP72	NA	NA	NOTEST
CEP76	NA	NA	NOTEST
CEP78	0.288675	0.12005	NOSIG
CEP95	NA	NA	NOTEST
CEPT1	0.0604696	0.555603	NOSIG
CERCAM	NA	NA	NOTEST
CERK	NA	NA	NOTEST
CERS2	NA	NA	NOTEST
CERS6	NA	NA	NOTEST
CES2	NA	NA	NOTEST
CETN3	NA	NA	NOTEST
CFB	NA	NA	NOTEST
CFD	NA	NA	NOTEST
CFDP1	NA	NA	NOTEST
CFL1	0.298266	0.0274225	Lengthen
CFL2	-0.035631	0.845268	NOSIG
CFLAR	NA	NA	NOTEST
CGA	NA	NA	NOTEST
CGGBP1	NA	NA	NOTEST
CGRRF1	NA	NA	NOTEST
CHAC2	-0.196722	0.244495	NOSIG
CHAF1A	NA	NA	NOTEST
CHAMP1	-0.074407	0.47783	NOSIG
CHCHD1	NA	NA	NOTEST
CHCHD10	NA	NA	NOTEST
CHCHD2	NA	NA	NOTEST
CHCHD3	NA	NA	NOTEST
CHCHD4	NA	NA	NOTEST
CHCHD7	NA	NA	NOTEST
CHD1	NA	NA	NOTEST
CHD2	NA	NA	NOTEST
CHD4	NA	NA	NOTEST
CHD6	NA	NA	NOTEST
CHD7	NA	NA	NOTEST
CHD8	NA	NA	NOTEST
CHD9	NA	NA	NOTEST
CHDH	NA	NA	NOTEST
CHEK1	NA	NA	NOTEST
CHEK2	NA	NA	NOTEST
CHERP	NA	NA	NOTEST
CHFR	NA	NA	NOTEST
CHIC2	NA	NA	NOTEST
CHID1	NA	NA	NOTEST
CHKA	NA	NA	NOTEST
CHKB	NA	NA	NOTEST
CHML	-0.176175	0.0928406	NOSIG
CHMP1B	NA	NA	NOTEST
CHMP2B	-0.0567795	0.518997	NOSIG
CHMP3	-0.0637972	0.421136	NOSIG
CHMP4A	NA	NA	NOTEST
CHMP4B	NA	NA	NOTEST
CHMP4C	NA	NA	NOTEST
CHN1	NA	NA	NOTEST
CHORDC1	-0.276462	0.00767364	Shorten
CHP1	NA	NA	NOTEST
CHPF2	NA	NA	NOTEST
CHRAC1	0.0499513	0.624544	NOSIG
CHRNA5	0.0263556	0.855114	NOSIG
CHST15	NA	NA	NOTEST
CHST3	NA	NA	NOTEST
CHSY1	NA	NA	NOTEST
CHUK	NA	NA	NOTEST
CIAO1	-0.27768	9.7222e-05	Shorten
CIAPIN1	2.26107e-17	1	NOSIG
CIC	NA	NA	NOTEST
CIDEB	NA	NA	NOTEST
CIR1	0.0224218	0.853312	NOSIG
CIRBP	NA	NA	NOTEST
CIRH1A	NA	NA	NOTEST
CISD1	-0.16961	0.000254734	Shorten
CISD2	-0.072169	0.361309	NOSIG
CISD3	0.142451	0.413176	NOSIG
CIT	NA	NA	NOTEST
CITED2	NA	NA	NOTEST
CIZ1	NA	NA	NOTEST
CKAP2	-0.0467668	0.779017	NOSIG
CKAP4	0.284192	0.000279605	Lengthen
CKAP5	NA	NA	NOTEST
CKB	NA	NA	NOTEST
CKMT1A	NA	NA	NOTEST
CKMT1B	NA	NA	NOTEST
CKS1B	-0.443039	0.00238691	Shorten
CKS2	NA	NA	NOTEST
CLASP1	NA	NA	NOTEST
CLASP2	NA	NA	NOTEST
CLCC1	-0.143599	0.236354	NOSIG
CLCF1	NA	NA	NOTEST
CLCN6	NA	NA	NOTEST
CLCN7	NA	NA	NOTEST
CLDN15	NA	NA	NOTEST
CLDN22	NA	NA	NOTEST
CLDN4	NA	NA	NOTEST
CLDND1	NA	NA	NOTEST
CLEC16A	NA	NA	NOTEST
CLEC6A	NA	NA	NOTEST
CLIC1	0.175662	0.328052	NOSIG
CLIC3	NA	NA	NOTEST
CLIC4	NA	NA	NOTEST
CLINT1	-0.16754	0.138959	NOSIG
CLIP1	0.28033	0.0480052	Lengthen
CLK1	NA	NA	NOTEST
CLK2	NA	NA	NOTEST
CLMN	NA	NA	NOTEST
CLMP	-0.254381	0.0333121	Shorten
CLN5	NA	NA	NOTEST
CLN8	NA	NA	NOTEST
CLNS1A	NA	NA	NOTEST
CLOCK	NA	NA	NOTEST
CLP1	NA	NA	NOTEST
CLPB	NA	NA	NOTEST
CLPTM1L	NA	NA	NOTEST
CLPX	NA	NA	NOTEST
CLSPN	NA	NA	NOTEST
CLSTN1	NA	NA	NOTEST
CLTB	NA	NA	NOTEST
CLTC	-0.0253375	0.56154	NOSIG
CLU	NA	NA	NOTEST
CLVS1	NA	NA	NOTEST
CLYBL	NA	NA	NOTEST
CMAS	-0.312268	0.0646885	NOSIG
CMBL	NA	NA	NOTEST
CMC2	0.190438	0.0947047	NOSIG
CMIP	-0.0125483	0.701354	NOSIG
CMPK1	-0.129324	0.289798	NOSIG
CMSS1	NA	NA	NOTEST
CMTM1	NA	NA	NOTEST
CNBP	-0.175056	0.0298263	Shorten
CNDP2	NA	NA	NOTEST
CNEP1R1	NA	NA	NOTEST
CNGB1	NA	NA	NOTEST
CNIH	NA	NA	NOTEST
CNIH4	0.0223532	0.795079	NOSIG
CNKSR3	NA	NA	NOTEST
CNN2	NA	NA	NOTEST
CNN3	-0.124354	0.000421796	Shorten
CNNM3	NA	NA	NOTEST
CNOT1	-0.19862	0.0624315	NOSIG
CNOT11	NA	NA	NOTEST
CNOT2	-0.0233854	0.74655	NOSIG
CNOT7	-0.128263	0.0984225	NOSIG
CNOT8	-0.435789	4.80791e-05	Shorten
CNP	NA	NA	NOTEST
CNPPD1	NA	NA	NOTEST
CNPY2	0.138617	0.405578	NOSIG
CNPY3	NA	NA	NOTEST
CNST	-0.203725	0.167054	NOSIG
CNTD1	NA	NA	NOTEST
CNTNAP1	NA	NA	NOTEST
CNTRL	NA	NA	NOTEST
COA1	-0.0698857	0.662521	NOSIG
COA3	-0.174576	0.275614	NOSIG
COA4	NA	NA	NOTEST
COA5	-0.0757391	0.509075	NOSIG
COA6	NA	NA	NOTEST
COASY	NA	NA	NOTEST
COBL	-0.114492	0.375161	NOSIG
COG2	NA	NA	NOTEST
COG3	NA	NA	NOTEST
COG5	0.222134	0.0935285	NOSIG
COG6	NA	NA	NOTEST
COG7	NA	NA	NOTEST
COIL	NA	NA	NOTEST
COL12A1	NA	NA	NOTEST
COL15A1	-0.200505	0.123534	NOSIG
COL1A1	NA	NA	NOTEST
COL4A1	-0.392593	3.98958e-06	Shorten
COL4A3BP	NA	NA	NOTEST
COL4A4	NA	NA	NOTEST
COL4A5	NA	NA	NOTEST
COL5A1	-0.213504	0.0503712	NOSIG
COL6A1	NA	NA	NOTEST
COL6A3	NA	NA	NOTEST
COL7A1	NA	NA	NOTEST
COL8A1	NA	NA	NOTEST
COL9A2	NA	NA	NOTEST
COL9A3	NA	NA	NOTEST
COLGALT1	NA	NA	NOTEST
COMMD10	NA	NA	NOTEST
COMMD2	0.0181818	0.878238	NOSIG
COMMD3	NA	NA	NOTEST
COMMD3-BMI1	NA	NA	NOTEST
COMMD5	NA	NA	NOTEST
COMMD6	NA	NA	NOTEST
COMMD8	0.00811374	0.949887	NOSIG
COMMD9	NA	NA	NOTEST
COMT	NA	NA	NOTEST
COMTD1	NA	NA	NOTEST
COPA	-0.0255033	0.659753	NOSIG
COPB1	-0.0101703	0.924424	NOSIG
COPB2	-0.0235157	0.815922	NOSIG
COPE	NA	NA	NOTEST
COPG1	NA	NA	NOTEST
COPG2	NA	NA	NOTEST
COPRS	NA	NA	NOTEST
COPS2	-0.0180368	0.686717	NOSIG
COPS3	-0.0410041	0.746796	NOSIG
COPS5	0.158703	0.172186	NOSIG
COPS6	NA	NA	NOTEST
COPS8	-0.201166	0.110332	NOSIG
COPZ1	-0.0795724	0.647593	NOSIG
COQ10A	0.241402	0.105366	NOSIG
COQ10B	NA	NA	NOTEST
COQ2	NA	NA	NOTEST
COQ3	NA	NA	NOTEST
COQ5	NA	NA	NOTEST
COQ9	NA	NA	NOTEST
CORO1B	NA	NA	NOTEST
CORO1C	-0.0111016	0.90122	NOSIG
CORO6	NA	NA	NOTEST
COTL1	-0.00970616	0.887614	NOSIG
COX10	NA	NA	NOTEST
COX11	-0.185687	0.125716	NOSIG
COX15	-0.267661	0.0077402	Shorten
COX16	-0.0179006	0.8176	NOSIG
COX17	NA	NA	NOTEST
COX18	NA	NA	NOTEST
COX19	-0.363175	0.0172423	Shorten
COX20	NA	NA	NOTEST
COX4I1	NA	NA	NOTEST
COX5A	0.0388166	0.155649	NOSIG
COX6A1	NA	NA	NOTEST
COX6B1	NA	NA	NOTEST
COX6C	NA	NA	NOTEST
COX7A2	0.152204	0.318247	NOSIG
COX7A2L	-0.0423092	0.63217	NOSIG
COX7B2	NA	NA	NOTEST
COX7C	0.278846	0.0178025	Lengthen
COX8A	NA	NA	NOTEST
CPA4	NA	NA	NOTEST
CPD	NA	NA	NOTEST
CPEB3	NA	NA	NOTEST
CPM	-0.0761467	0.482656	NOSIG
CPNE1	NA	NA	NOTEST
CPNE3	NA	NA	NOTEST
CPNE8	NA	NA	NOTEST
CPOX	-0.146666	0.314661	NOSIG
CPPED1	0.0715685	0.695061	NOSIG
CPS1	-0.372764	2.22045e-16	Shorten
CPSF1	NA	NA	NOTEST
CPSF2	0.0171552	0.882678	NOSIG
CPSF3L	NA	NA	NOTEST
CPSF4	NA	NA	NOTEST
CPSF6	0.0123207	0.902433	NOSIG
CPSF7	0.104828	0.553182	NOSIG
CPT1A	-0.24034	0.000116706	Shorten
CPT2	NA	NA	NOTEST
CPVL	NA	NA	NOTEST
CRAMP1L	NA	NA	NOTEST
CRB1	NA	NA	NOTEST
CRBN	NA	NA	NOTEST
CRCP	NA	NA	NOTEST
CREB1	NA	NA	NOTEST
CREB3L2	NA	NA	NOTEST
CREB3L4	NA	NA	NOTEST
CREBBP	NA	NA	NOTEST
CREBL2	NA	NA	NOTEST
CREBZF	-0.124857	0.261135	NOSIG
CREG1	NA	NA	NOTEST
CRELD2	NA	NA	NOTEST
CREM	-0.0116183	0.927109	NOSIG
CRIM1	-0.0965967	0.175163	NOSIG
CRIP1	NA	NA	NOTEST
CRIPT	-0.0426442	0.711897	NOSIG
CRKL	NA	NA	NOTEST
CRLF3	NA	NA	NOTEST
CRLS1	NA	NA	NOTEST
CRMP1	NA	NA	NOTEST
CRNKL1	NA	NA	NOTEST
CROT	NA	NA	NOTEST
CRTAP	NA	NA	NOTEST
CRTC3	NA	NA	NOTEST
CRY1	0.158481	0.122423	NOSIG
CRYAB	NA	NA	NOTEST
CRYBG3	NA	NA	NOTEST
CRYZ	0.0122758	0.877755	NOSIG
CRYZL1	NA	NA	NOTEST
CS	0.0151617	0.855629	NOSIG
CSAD	NA	NA	NOTEST
CSDE1	-0.217579	0.00170124	Shorten
CSE1L	NA	NA	NOTEST
CSF1	NA	NA	NOTEST
CSGALNACT1	NA	NA	NOTEST
CSGALNACT2	NA	NA	NOTEST
CSK	NA	NA	NOTEST
CSNK1E	0.248096	0.167175	NOSIG
CSNK1G1	NA	NA	NOTEST
CSNK1G2	NA	NA	NOTEST
CSNK1G3	NA	NA	NOTEST
CSNK2A1	NA	NA	NOTEST
CSNK2A2	NA	NA	NOTEST
CSPP1	NA	NA	NOTEST
CSRNP2	NA	NA	NOTEST
CSRP1	NA	NA	NOTEST
CSRP2BP	NA	NA	NOTEST
CST3	NA	NA	NOTEST
CSTB	NA	NA	NOTEST
CSTF1	NA	NA	NOTEST
CSTF2	NA	NA	NOTEST
CSTF2T	-0.0924285	0.0389517	Shorten
CSTF3	NA	NA	NOTEST
CT45A1	NA	NA	NOTEST
CT45A2	NA	NA	NOTEST
CTAGE4	NA	NA	NOTEST
CTAGE9	NA	NA	NOTEST
CTBP1	-0.0882757	0.35019	NOSIG
CTBP1-AS1	NA	NA	NOTEST
CTBP2	-0.121771	0.0423225	Shorten
CTBS	NA	NA	NOTEST
CTDNEP1	0.0214632	0.788641	NOSIG
CTDSP1	NA	NA	NOTEST
CTDSP2	NA	NA	NOTEST
CTDSPL	NA	NA	NOTEST
CTDSPL2	0.0953466	0.54152	NOSIG
CTGF	NA	NA	NOTEST
CTH	NA	NA	NOTEST
CTNNBL1	NA	NA	NOTEST
CTNND1	NA	NA	NOTEST
CTPS1	-0.0271467	0.687205	NOSIG
CTR9	NA	NA	NOTEST
CTSA	NA	NA	NOTEST
CTSB	-0.183514	0.0206663	Shorten
CTSC	NA	NA	NOTEST
CTSD	NA	NA	NOTEST
CTSF	NA	NA	NOTEST
CTSL1	NA	NA	NOTEST
CTSS	NA	NA	NOTEST
CTSZ	0.2683	0.0408335	Lengthen
CTTN	NA	NA	NOTEST
CTTNBP2	NA	NA	NOTEST
CTTNBP2NL	NA	NA	NOTEST
CTXN1	NA	NA	NOTEST
CUEDC2	NA	NA	NOTEST
CUL1	NA	NA	NOTEST
CUL2	-0.123125	0.192564	NOSIG
CUL3	-0.28957	0.118906	NOSIG
CUL4A	-0.174349	0.0351466	Shorten
CUL5	-0.37505	0.010968	Shorten
CUTA	NA	NA	NOTEST
CUTC	NA	NA	NOTEST
CUX1	0.139485	0.0558092	NOSIG
CUZD1	NA	NA	NOTEST
CWC15	NA	NA	NOTEST
CWC22	NA	NA	NOTEST
CWC25	NA	NA	NOTEST
CWF19L1	NA	NA	NOTEST
CWF19L2	NA	NA	NOTEST
CXADR	-0.118538	0.0800843	NOSIG
CXCR4	NA	NA	NOTEST
CXCR7	NA	NA	NOTEST
CXorf40A	NA	NA	NOTEST
CXorf57	NA	NA	NOTEST
CXXC5	-0.341175	3.77289e-10	Shorten
CYB5B	-0.158417	0.272404	NOSIG
CYB5D1	NA	NA	NOTEST
CYB5D2	NA	NA	NOTEST
CYB5R1	NA	NA	NOTEST
CYB5R3	NA	NA	NOTEST
CYB5R4	NA	NA	NOTEST
CYBA	NA	NA	NOTEST
CYC1	NA	NA	NOTEST
CYCS	-0.218636	3.74551e-09	Shorten
CYFIP1	NA	NA	NOTEST
CYLD	NA	NA	NOTEST
CYP1B1	NA	NA	NOTEST
CYP26B1	NA	NA	NOTEST
CYP2R1	NA	NA	NOTEST
CYP51A1	-0.276592	0.00422189	Shorten
CYSTM1	NA	NA	NOTEST
CYTH1	-0.0496486	0.24172	NOSIG
CYTH2	NA	NA	NOTEST
CYTH3	NA	NA	NOTEST
DAAM1	NA	NA	NOTEST
DAB2	-0.272765	0.000284628	Shorten
DAB2IP	NA	NA	NOTEST
DACH1	NA	NA	NOTEST
DAD1	NA	NA	NOTEST
DAG1	NA	NA	NOTEST
DAGLA	NA	NA	NOTEST
DAGLB	NA	NA	NOTEST
DAK	-0.231869	0.170139	NOSIG
DALRD3	NA	NA	NOTEST
DAP3	-0.09759	0.599209	NOSIG
DARS	0.0271656	0.746154	NOSIG
DARS2	NA	NA	NOTEST
DAZAP2	NA	NA	NOTEST
DBF4	-0.466667	0.00734473	Shorten
DBF4B	NA	NA	NOTEST
DBI	NA	NA	NOTEST
DBN1	NA	NA	NOTEST
DBNL	0.0450725	0.588597	NOSIG
DBR1	NA	NA	NOTEST
DCAF12	NA	NA	NOTEST
DCAF13	NA	NA	NOTEST
DCAF16	NA	NA	NOTEST
DCAF17	NA	NA	NOTEST
DCAF4	NA	NA	NOTEST
DCAF5	NA	NA	NOTEST
DCAF6	NA	NA	NOTEST
DCAF8	NA	NA	NOTEST
DCAKD	NA	NA	NOTEST
DCBLD2	NA	NA	NOTEST
DCK	0.0186631	0.913342	NOSIG
DCLK2	NA	NA	NOTEST
DCLRE1C	NA	NA	NOTEST
DCP1A	NA	NA	NOTEST
DCPS	NA	NA	NOTEST
DCTD	-0.372549	0.0380547	Shorten
DCTN1	NA	NA	NOTEST
DCTN2	NA	NA	NOTEST
DCTN4	NA	NA	NOTEST
DCTN6	NA	NA	NOTEST
DCTPP1	NA	NA	NOTEST
DCUN1D1	-0.268684	0.0235759	Shorten
DCUN1D4	NA	NA	NOTEST
DCUN1D5	NA	NA	NOTEST
DCXR	NA	NA	NOTEST
DDA1	NA	NA	NOTEST
DDAH1	NA	NA	NOTEST
DDB1	NA	NA	NOTEST
DDB2	NA	NA	NOTEST
DDC	NA	NA	NOTEST
DDHD2	0.166883	0.105664	NOSIG
DDIT4	NA	NA	NOTEST
DDOST	NA	NA	NOTEST
DDT	NA	NA	NOTEST
DDX1	NA	NA	NOTEST
DDX10	NA	NA	NOTEST
DDX17	0.263035	0.0193028	Lengthen
DDX18	-0.200068	0.0476391	Shorten
DDX19A	NA	NA	NOTEST
DDX21	-0.360434	0.000272416	Shorten
DDX23	NA	NA	NOTEST
DDX24	NA	NA	NOTEST
DDX27	NA	NA	NOTEST
DDX28	NA	NA	NOTEST
DDX31	NA	NA	NOTEST
DDX39A	NA	NA	NOTEST
DDX39B	NA	NA	NOTEST
DDX3X	-0.299275	0	Shorten
DDX41	NA	NA	NOTEST
DDX42	0.201014	0.0593386	NOSIG
DDX46	-0.29072	1.03858e-05	Shorten
DDX47	NA	NA	NOTEST
DDX5	NA	NA	NOTEST
DDX50	NA	NA	NOTEST
DDX51	NA	NA	NOTEST
DDX52	-0.294108	0.00395583	Shorten
DDX54	NA	NA	NOTEST
DDX55	-0.0401843	0.665161	NOSIG
DDX56	NA	NA	NOTEST
DDX59	NA	NA	NOTEST
DDX6	-0.00942873	0.926778	NOSIG
DDX60L	NA	NA	NOTEST
DEAF1	NA	NA	NOTEST
DECR1	NA	NA	NOTEST
DECR2	NA	NA	NOTEST
DEDD	NA	NA	NOTEST
DEGS1	NA	NA	NOTEST
DEK	-0.0211622	0.710793	NOSIG
DENND4A	NA	NA	NOTEST
DENND4B	NA	NA	NOTEST
DENND5B	-0.218723	0.183374	NOSIG
DENR	-0.159472	0.0914696	NOSIG
DEPDC1	-0.226415	0.0564167	NOSIG
DEPDC1B	NA	NA	NOTEST
DERA	NA	NA	NOTEST
DERL1	NA	NA	NOTEST
DERL2	NA	NA	NOTEST
DESI1	NA	NA	NOTEST
DESI2	NA	NA	NOTEST
DEXI	NA	NA	NOTEST
DFFA	NA	NA	NOTEST
DFNB31	NA	NA	NOTEST
DGAT1	NA	NA	NOTEST
DGCR14	NA	NA	NOTEST
DGCR2	NA	NA	NOTEST
DGCR6	NA	NA	NOTEST
DGCR8	NA	NA	NOTEST
DGKA	NA	NA	NOTEST
DGKD	NA	NA	NOTEST
DGKE	NA	NA	NOTEST
DGUOK	NA	NA	NOTEST
DHCR24	NA	NA	NOTEST
DHCR7	0.218887	0.125471	NOSIG
DHPS	NA	NA	NOTEST
DHRS1	NA	NA	NOTEST
DHRS7	0.0646686	0.616427	NOSIG
DHTKD1	NA	NA	NOTEST
DHX15	NA	NA	NOTEST
DHX16	NA	NA	NOTEST
DHX29	NA	NA	NOTEST
DHX30	NA	NA	NOTEST
DHX32	NA	NA	NOTEST
DHX33	NA	NA	NOTEST
DHX35	NA	NA	NOTEST
DHX36	NA	NA	NOTEST
DHX38	NA	NA	NOTEST
DHX40	NA	NA	NOTEST
DHX8	NA	NA	NOTEST
DHX9	NA	NA	NOTEST
DIABLO	NA	NA	NOTEST
DIAPH3	-0.0156868	0.909078	NOSIG
DIDO1	0.256761	0.159623	NOSIG
DIEXF	NA	NA	NOTEST
DIMT1	NA	NA	NOTEST
DIP2A	NA	NA	NOTEST
DIP2B	NA	NA	NOTEST
DIP2C	NA	NA	NOTEST
DIRC2	NA	NA	NOTEST
DIS3	-0.117412	0.500004	NOSIG
DIS3L	NA	NA	NOTEST
DIXDC1	NA	NA	NOTEST
DKC1	0.0120885	0.887481	NOSIG
DKFZp434J194	NA	NA	NOTEST
DKFZp667P0924	NA	NA	NOTEST
DKK1	NA	NA	NOTEST
DLAT	-0.0797018	0.418581	NOSIG
DLD	-0.193986	0.0458028	Shorten
DLG1	-0.0871483	0.469122	NOSIG
DLG3	NA	NA	NOTEST
DLGAP1-AS1	NA	NA	NOTEST
DLGAP4	NA	NA	NOTEST
DLX4	NA	NA	NOTEST
DMAP1	NA	NA	NOTEST
DMKN	-0.249136	0.152379	NOSIG
DMRTA2	NA	NA	NOTEST
DMTF1	NA	NA	NOTEST
DMXL1	NA	NA	NOTEST
DNAAF2	NA	NA	NOTEST
DNAH7	NA	NA	NOTEST
DNAJA1	-0.294251	0	Shorten
DNAJA2	0.0182803	0.920245	NOSIG
DNAJB1	NA	NA	NOTEST
DNAJB11	NA	NA	NOTEST
DNAJB14	-0.136795	0.425078	NOSIG
DNAJB4	NA	NA	NOTEST
DNAJB6	NA	NA	NOTEST
DNAJC1	NA	NA	NOTEST
DNAJC10	-0.336861	2.74219e-05	Shorten
DNAJC11	NA	NA	NOTEST
DNAJC12	0.0433581	0.728693	NOSIG
DNAJC13	NA	NA	NOTEST
DNAJC14	NA	NA	NOTEST
DNAJC15	NA	NA	NOTEST
DNAJC19	-0.101117	0.314366	NOSIG
DNAJC2	0.0361313	0.49602	NOSIG
DNAJC21	-0.322829	0.0147972	Shorten
DNAJC22	NA	NA	NOTEST
DNAJC24	-0.112987	0.192565	NOSIG
DNAJC25	NA	NA	NOTEST
DNAJC3	-0.19569	0.0712036	NOSIG
DNAJC5	NA	NA	NOTEST
DNAJC7	NA	NA	NOTEST
DNAJC8	NA	NA	NOTEST
DNAJC9	-0.133377	0.387378	NOSIG
DNALI1	NA	NA	NOTEST
DNASE2	NA	NA	NOTEST
DND1	NA	NA	NOTEST
DNER	NA	NA	NOTEST
DNM1L	-0.201151	0.000796946	Shorten
DNM2	NA	NA	NOTEST
DNMT1	NA	NA	NOTEST
DNPEP	NA	NA	NOTEST
DNTTIP1	NA	NA	NOTEST
DNTTIP2	0.254687	0.0271259	Lengthen
DOCK2	NA	NA	NOTEST
DOCK3	NA	NA	NOTEST
DOK4	NA	NA	NOTEST
DOLK	NA	NA	NOTEST
DOLPP1	NA	NA	NOTEST
DONSON	0.254614	0.026282	Lengthen
DPCD	NA	NA	NOTEST
DPH3	NA	NA	NOTEST
DPH6	NA	NA	NOTEST
DPM1	0.0301747	0.655941	NOSIG
DPP8	NA	NA	NOTEST
DPP9	NA	NA	NOTEST
DPY19L1	-0.183788	0.185066	NOSIG
DPY19L4	0.0342271	0.826525	NOSIG
DPY30	0.122975	0.321461	NOSIG
DPYSL2	NA	NA	NOTEST
DR1	-0.174617	0.315812	NOSIG
DRAM2	-0.215287	0.104081	NOSIG
DRAP1	NA	NA	NOTEST
DRG1	NA	NA	NOTEST
DRG2	NA	NA	NOTEST
DROSHA	0.102096	0.143798	NOSIG
DSCC1	NA	NA	NOTEST
DSE	NA	NA	NOTEST
DSEL	NA	NA	NOTEST
DSG2	0.251819	0.0117591	Lengthen
DSN1	-0.189666	0.041957	Shorten
DSP	-0.168533	0.286471	NOSIG
DST	NA	NA	NOTEST
DSTN	NA	NA	NOTEST
DSTNP2	NA	NA	NOTEST
DSTYK	NA	NA	NOTEST
DTD1	NA	NA	NOTEST
DTD2	NA	NA	NOTEST
DTL	-0.328267	0.0140289	Shorten
DTWD2	NA	NA	NOTEST
DTX4	NA	NA	NOTEST
DUS2L	NA	NA	NOTEST
DUSP1	NA	NA	NOTEST
DUSP11	NA	NA	NOTEST
DUSP12	NA	NA	NOTEST
DUSP14	NA	NA	NOTEST
DUSP16	NA	NA	NOTEST
DUSP23	NA	NA	NOTEST
DUSP5	NA	NA	NOTEST
DUSP5P1	NA	NA	NOTEST
DUSP7	NA	NA	NOTEST
DUT	NA	NA	NOTEST
DVL1	NA	NA	NOTEST
DVL2	NA	NA	NOTEST
DYNC1H1	NA	NA	NOTEST
DYNC1I2	-0.130787	0.299228	NOSIG
DYNC1LI1	NA	NA	NOTEST
DYNC1LI2	NA	NA	NOTEST
DYNLL1	NA	NA	NOTEST
DYNLL2	0.0593914	0.749095	NOSIG
DYNLRB1	NA	NA	NOTEST
DYNLT1	NA	NA	NOTEST
E2F1	NA	NA	NOTEST
E2F3	NA	NA	NOTEST
E2F4	NA	NA	NOTEST
E2F5	NA	NA	NOTEST
E2F6	-0.0538757	0.743129	NOSIG
E2F8	NA	NA	NOTEST
EAF1	NA	NA	NOTEST
EAF2	NA	NA	NOTEST
EARS2	NA	NA	NOTEST
EBAG9	NA	NA	NOTEST
EBNA1BP2	0.245332	6.13842e-13	Lengthen
EBP	NA	NA	NOTEST
ECD	NA	NA	NOTEST
ECE1	NA	NA	NOTEST
ECH1	NA	NA	NOTEST
ECHDC3	NA	NA	NOTEST
ECI2	NA	NA	NOTEST
EDARADD	NA	NA	NOTEST
EDC3	NA	NA	NOTEST
EDEM1	NA	NA	NOTEST
EDEM3	NA	NA	NOTEST
EDF1	NA	NA	NOTEST
EDN1	-0.0824086	0.461071	NOSIG
EEA1	NA	NA	NOTEST
EEF1A2	NA	NA	NOTEST
EEF1D	NA	NA	NOTEST
EEF1E1	-0.0741367	0.193226	NOSIG
EEF1G	NA	NA	NOTEST
EEF2	NA	NA	NOTEST
EEF2K	NA	NA	NOTEST
EFCAB10	NA	NA	NOTEST
EFCAB14	-0.198958	0.172572	NOSIG
EFCAB2	NA	NA	NOTEST
EFEMP1	0.148354	0.360446	NOSIG
EFHD2	NA	NA	NOTEST
EFNA1	NA	NA	NOTEST
EFNB2	NA	NA	NOTEST
EFR3A	NA	NA	NOTEST
EFTUD2	-0.0833433	0.473407	NOSIG
EGFL8	NA	NA	NOTEST
EGFR	-0.146309	0.211275	NOSIG
EGLN1	-0.272773	1.97498e-06	Shorten
EGR1	NA	NA	NOTEST
EHBP1	NA	NA	NOTEST
EHD1	NA	NA	NOTEST
EHMT1	-0.229992	0.10741	NOSIG
EID1	-0.11251	0.000589015	Shorten
EID2	NA	NA	NOTEST
EIF1	-0.00466426	0.901717	NOSIG
EIF1B	-0.0344625	0.514362	NOSIG
EIF2A	-0.465339	0.00751384	Shorten
EIF2AK2	0.0167506	0.914586	NOSIG
EIF2AK3	NA	NA	NOTEST
EIF2AK4	0.0424541	0.192811	NOSIG
EIF2B1	0.0610118	0.347595	NOSIG
EIF2B2	NA	NA	NOTEST
EIF2B4	NA	NA	NOTEST
EIF2D	NA	NA	NOTEST
EIF2S1	NA	NA	NOTEST
EIF2S3	-0.133375	0.00043788	Shorten
EIF3A	0.0624233	0.591278	NOSIG
EIF3C	NA	NA	NOTEST
EIF3CL	0.0651014	0.696087	NOSIG
EIF3D	NA	NA	NOTEST
EIF3E	-0.0841382	0.306031	NOSIG
EIF3F	NA	NA	NOTEST
EIF3H	0.0895567	0.261802	NOSIG
EIF3I	-0.0403884	0.52559	NOSIG
EIF3J	-0.0146848	0.796302	NOSIG
EIF3L	NA	NA	NOTEST
EIF4A3	NA	NA	NOTEST
EIF4B	-0.00379524	0.978805	NOSIG
EIF4E	-0.246034	0.0473017	Shorten
EIF4E2	-0.300488	0.000642786	Shorten
EIF4EBP1	NA	NA	NOTEST
EIF4EBP2	NA	NA	NOTEST
EIF4ENIF1	NA	NA	NOTEST
EIF4G2	0.0422767	0.081583	NOSIG
EIF4G3	0.0764463	0.49684	NOSIG
EIF4H	NA	NA	NOTEST
EIF5	-0.399372	0.00364367	Shorten
EIF5A	0.132576	0.277842	NOSIG
EIF5B	0.077069	0.375911	NOSIG
EIF6	NA	NA	NOTEST
ELAC2	NA	NA	NOTEST
ELAVL1	NA	NA	NOTEST
ELF1	NA	NA	NOTEST
ELF3	NA	NA	NOTEST
ELFN2	NA	NA	NOTEST
ELK4	NA	NA	NOTEST
ELL	NA	NA	NOTEST
ELL2	-0.387069	0.00409715	Shorten
ELMO2	NA	NA	NOTEST
ELMSAN1	NA	NA	NOTEST
ELOF1	NA	NA	NOTEST
ELOVL1	NA	NA	NOTEST
ELP3	NA	NA	NOTEST
ELP6	NA	NA	NOTEST
Em:AC005003.4	NA	NA	NOTEST
EMC1	0.0104828	0.939167	NOSIG
EMC3	NA	NA	NOTEST
EMC4	NA	NA	NOTEST
EMC6	NA	NA	NOTEST
EMC7	NA	NA	NOTEST
EMC9	NA	NA	NOTEST
EME1	NA	NA	NOTEST
EME2	NA	NA	NOTEST
EMG1	NA	NA	NOTEST
EML1	NA	NA	NOTEST
EML4	NA	NA	NOTEST
EML6	-0.0795337	0.198825	NOSIG
EMP2	-0.0531449	0.426381	NOSIG
EMR2	NA	NA	NOTEST
ENAH	-0.165246	0.111032	NOSIG
ENO1	0.0221891	0.443626	NOSIG
ENO2	NA	NA	NOTEST
ENO3	NA	NA	NOTEST
ENOPH1	NA	NA	NOTEST
ENOSF1	-0.0437202	0.477475	NOSIG
ENOX1	0.042448	0.816152	NOSIG
ENPP1	NA	NA	NOTEST
ENSA	-0.182614	0.215513	NOSIG
ENTPD4	NA	NA	NOTEST
ENTPD7	NA	NA	NOTEST
ENY2	-0.126318	0.00234893	Shorten
EOGT	NA	NA	NOTEST
EP300	NA	NA	NOTEST
EP400NL	NA	NA	NOTEST
EPAS1	-0.172981	0.0602375	NOSIG
EPB41	NA	NA	NOTEST
EPB41L1	-0.0113592	0.942728	NOSIG
EPB41L2	NA	NA	NOTEST
EPB41L4A	NA	NA	NOTEST
EPB41L5	NA	NA	NOTEST
EPC1	NA	NA	NOTEST
EPC2	NA	NA	NOTEST
EPCAM	NA	NA	NOTEST
EPHA2	NA	NA	NOTEST
EPM2AIP1	-0.0151353	0.897811	NOSIG
EPN1	NA	NA	NOTEST
EPOR	NA	NA	NOTEST
EPPK1	-0.0832316	0.589609	NOSIG
EPRS	0.107754	0.314868	NOSIG
EPS15	NA	NA	NOTEST
EPS8	NA	NA	NOTEST
EPS8L3	NA	NA	NOTEST
EPT1	NA	NA	NOTEST
ERAP1	-0.000929109	0.991104	NOSIG
ERBB2IP	NA	NA	NOTEST
ERCC1	NA	NA	NOTEST
ERCC3	NA	NA	NOTEST
ERCC4	NA	NA	NOTEST
ERGIC1	NA	NA	NOTEST
ERGIC2	-0.0288983	0.626865	NOSIG
ERGIC3	NA	NA	NOTEST
ERH	NA	NA	NOTEST
ERI1	NA	NA	NOTEST
ERI3	NA	NA	NOTEST
ERICH1	NA	NA	NOTEST
ERLEC1	-0.180374	0.00282903	Shorten
ERLIN2	NA	NA	NOTEST
ERN2	NA	NA	NOTEST
ERO1L	NA	NA	NOTEST
ERP44	NA	NA	NOTEST
ERRFI1	NA	NA	NOTEST
ESCO2	NA	NA	NOTEST
ESD	0.114369	0.153156	NOSIG
ESF1	0.0312195	0.802776	NOSIG
ESPL1	NA	NA	NOTEST
ESPN	0.0597614	0.747585	NOSIG
ESRP2	0.122911	0.394463	NOSIG
ESRRA	NA	NA	NOTEST
ESYT1	NA	NA	NOTEST
ESYT2	-0.221795	0.216866	NOSIG
ETAA1	NA	NA	NOTEST
ETF1	-0.128852	0.178543	NOSIG
ETFA	-0.0908206	0.306073	NOSIG
ETFB	NA	NA	NOTEST
ETFDH	NA	NA	NOTEST
ETHE1	NA	NA	NOTEST
ETV6	NA	NA	NOTEST
EVL	NA	NA	NOTEST
EVPL	NA	NA	NOTEST
EWSR1	NA	NA	NOTEST
EXD2	NA	NA	NOTEST
EXD3	NA	NA	NOTEST
EXO5	NA	NA	NOTEST
EXOC1	NA	NA	NOTEST
EXOC2	NA	NA	NOTEST
EXOC3	NA	NA	NOTEST
EXOC5	NA	NA	NOTEST
EXOC6	NA	NA	NOTEST
EXOG	NA	NA	NOTEST
EXOSC1	0.142916	0.276412	NOSIG
EXOSC10	NA	NA	NOTEST
EXOSC2	0.0255566	0.795349	NOSIG
EXOSC6	NA	NA	NOTEST
EXOSC7	NA	NA	NOTEST
EXOSC8	NA	NA	NOTEST
EXOSC9	0.0281979	0.828526	NOSIG
EXT1	NA	NA	NOTEST
EXT2	NA	NA	NOTEST
EYA4	NA	NA	NOTEST
EZH2	-0.0768574	0.216123	NOSIG
EZR	-0.342953	5.57944e-07	Shorten
F11R	NA	NA	NOTEST
F12	NA	NA	NOTEST
F2R	NA	NA	NOTEST
F8A1	NA	NA	NOTEST
FA2H	NA	NA	NOTEST
FAAH2	NA	NA	NOTEST
FABP3	0.243858	2.43842e-05	Lengthen
FABP5	NA	NA	NOTEST
FADD	NA	NA	NOTEST
FADS1	0.242376	0.00322699	Lengthen
FADS3	NA	NA	NOTEST
FAF1	NA	NA	NOTEST
FAF2	-0.166407	0.0531777	NOSIG
FAHD1	0.0629876	0.585418	NOSIG
FAHD2A	NA	NA	NOTEST
FAHD2B	NA	NA	NOTEST
FAIM	NA	NA	NOTEST
FAM101B	NA	NA	NOTEST
FAM102B	NA	NA	NOTEST
FAM103A1	NA	NA	NOTEST
FAM104A	NA	NA	NOTEST
FAM105A	NA	NA	NOTEST
FAM105B	NA	NA	NOTEST
FAM107B	-0.175475	0.103676	NOSIG
FAM111A	NA	NA	NOTEST
FAM111B	-0.0652911	0.661396	NOSIG
FAM114A1	NA	NA	NOTEST
FAM114A2	NA	NA	NOTEST
FAM118B	NA	NA	NOTEST
FAM120A	0.0471485	0.359951	NOSIG
FAM120AOS	NA	NA	NOTEST
FAM120B	NA	NA	NOTEST
FAM122A	NA	NA	NOTEST
FAM127A	NA	NA	NOTEST
FAM129A	NA	NA	NOTEST
FAM129B	NA	NA	NOTEST
FAM133B	NA	NA	NOTEST
FAM134B	0.0471446	0.759961	NOSIG
FAM135A	NA	NA	NOTEST
FAM136A	-0.351023	0.00406274	Shorten
FAM13A	NA	NA	NOTEST
FAM13B	-0.073598	0.686865	NOSIG
FAM160B2	NA	NA	NOTEST
FAM161A	NA	NA	NOTEST
FAM161B	NA	NA	NOTEST
FAM162A	NA	NA	NOTEST
FAM166A	NA	NA	NOTEST
FAM168B	-0.382047	0.0201309	Shorten
FAM169A	NA	NA	NOTEST
FAM171A1	NA	NA	NOTEST
FAM175A	NA	NA	NOTEST
FAM175B	NA	NA	NOTEST
FAM177A1	NA	NA	NOTEST
FAM178A	NA	NA	NOTEST
FAM188A	NA	NA	NOTEST
FAM189B	NA	NA	NOTEST
FAM192A	NA	NA	NOTEST
FAM193B	NA	NA	NOTEST
FAM195A	NA	NA	NOTEST
FAM199X	NA	NA	NOTEST
FAM204A	-0.170697	0.319577	NOSIG
FAM206A	NA	NA	NOTEST
FAM208B	NA	NA	NOTEST
FAM210B	NA	NA	NOTEST
FAM213A	0.0688247	0.320903	NOSIG
FAM214B	NA	NA	NOTEST
FAM216A	NA	NA	NOTEST
FAM217B	NA	NA	NOTEST
FAM219A	NA	NA	NOTEST
FAM21A	NA	NA	NOTEST
FAM21B	NA	NA	NOTEST
FAM21C	NA	NA	NOTEST
FAM222A	NA	NA	NOTEST
FAM222B	NA	NA	NOTEST
FAM227B	NA	NA	NOTEST
FAM229A	NA	NA	NOTEST
FAM32A	NA	NA	NOTEST
FAM35A	NA	NA	NOTEST
FAM3C	NA	NA	NOTEST
FAM45B	NA	NA	NOTEST
FAM46A	-0.00690375	0.961851	NOSIG
FAM49B	-0.130736	0.12189	NOSIG
FAM50A	NA	NA	NOTEST
FAM53B	NA	NA	NOTEST
FAM57A	NA	NA	NOTEST
FAM60A	0.0963156	0.427056	NOSIG
FAM65A	NA	NA	NOTEST
FAM69A	NA	NA	NOTEST
FAM69B	NA	NA	NOTEST
FAM71E1	NA	NA	NOTEST
FAM72A	NA	NA	NOTEST
FAM72B	NA	NA	NOTEST
FAM73A	NA	NA	NOTEST
FAM73B	NA	NA	NOTEST
FAM76A	NA	NA	NOTEST
FAM76B	-0.161601	0.19262	NOSIG
FAM81A	-0.229312	0.209118	NOSIG
FAM83B	NA	NA	NOTEST
FAM83D	NA	NA	NOTEST
FAM83H	NA	NA	NOTEST
FAM86A	NA	NA	NOTEST
FAM86C2P	NA	NA	NOTEST
FAM8A1	NA	NA	NOTEST
FAM91A1	-0.588663	0.000284784	Shorten
FAM96B	NA	NA	NOTEST
FAM98B	-0.012634	0.884157	NOSIG
FANCD2	NA	NA	NOTEST
FANCG	NA	NA	NOTEST
FANCI	NA	NA	NOTEST
FANCL	-0.241249	0.0187027	Shorten
FANCM	NA	NA	NOTEST
FAR1	-0.327327	0.0409382	Shorten
FARP1	-0.0694446	0.590635	NOSIG
FARP2	NA	NA	NOTEST
FARS2	NA	NA	NOTEST
FARSA	NA	NA	NOTEST
FARSB	NA	NA	NOTEST
FASN	NA	NA	NOTEST
FASTKD1	NA	NA	NOTEST
FASTKD2	NA	NA	NOTEST
FASTKD5	NA	NA	NOTEST
FAU	NA	NA	NOTEST
FBLIM1	NA	NA	NOTEST
FBLN1	-0.0441786	0.77993	NOSIG
FBN1	NA	NA	NOTEST
FBN2	NA	NA	NOTEST
FBRSL1	NA	NA	NOTEST
FBXL15	NA	NA	NOTEST
FBXL17	NA	NA	NOTEST
FBXL18	NA	NA	NOTEST
FBXL19-AS1	NA	NA	NOTEST
FBXL3	NA	NA	NOTEST
FBXL5	NA	NA	NOTEST
FBXO11	NA	NA	NOTEST
FBXO18	NA	NA	NOTEST
FBXO21	-0.00271173	0.981642	NOSIG
FBXO22	NA	NA	NOTEST
FBXO3	NA	NA	NOTEST
FBXO30	NA	NA	NOTEST
FBXO33	NA	NA	NOTEST
FBXO34	NA	NA	NOTEST
FBXO38	NA	NA	NOTEST
FBXO4	NA	NA	NOTEST
FBXO42	NA	NA	NOTEST
FBXO45	NA	NA	NOTEST
FBXO46	NA	NA	NOTEST
FBXO5	NA	NA	NOTEST
FBXO7	NA	NA	NOTEST
FBXO8	NA	NA	NOTEST
FBXO9	NA	NA	NOTEST
FBXW11	-0.207598	0.0617094	NOSIG
FBXW2	NA	NA	NOTEST
FBXW4	NA	NA	NOTEST
FBXW5	NA	NA	NOTEST
FCF1	NA	NA	NOTEST
FDCSP	NA	NA	NOTEST
FDFT1	0.0288176	0.73869	NOSIG
FDX1	-0.301429	0.000257551	Shorten
FDX1L	NA	NA	NOTEST
FDXR	NA	NA	NOTEST
FECH	NA	NA	NOTEST
FEM1A	NA	NA	NOTEST
FEM1B	-0.34252	0.0606475	NOSIG
FEM1C	NA	NA	NOTEST
FEN1	NA	NA	NOTEST
[truncated: 4,514 more rows]
