# Supplementary material for: Suppression of CPSF6 Enhances Apoptosis Through Alternative Polyadenylation-Mediated Shortening of the VHL 3′UTR in Gastric Cancer Cells
Source: Front Genet. 2021 Sep 14;12:707644. doi: 10.3389/fgene.2021.707644 (PMC8477001; doi:10.3389/fgene.2021.707644)
Supplement: Supplementary Table 5 — The list of genes with altered 3′UTR in AGS shCPSF6-2 cells. [file Table_5.XLSX]

## Sheet: 3tseq.tandem.res
The list of genes with altered 3'UTR in AGS shCPSF6-2 cells
gene	CULI	pval	state
AAAS	NA	NA	NOTEST
AADAT	NA	NA	NOTEST
AAED1	0.0737711	0.671724	NOSIG
AAGAB	NA	NA	NOTEST
AAR2	NA	NA	NOTEST
AARS	-0.0338404	0.780203	NOSIG
AASDHPPT	-0.0944286	0.550361	NOSIG
AATF	NA	NA	NOTEST
AATK	NA	NA	NOTEST
ABCA4	NA	NA	NOTEST
ABCA5	NA	NA	NOTEST
ABCB1	NA	NA	NOTEST
ABCB10	NA	NA	NOTEST
ABCB6	NA	NA	NOTEST
ABCB7	NA	NA	NOTEST
ABCB9	NA	NA	NOTEST
ABCC1	NA	NA	NOTEST
ABCC2	-0.446054	0.00384314	Shorten
ABCC3	NA	NA	NOTEST
ABCC4	NA	NA	NOTEST
ABCD3	NA	NA	NOTEST
ABCD4	NA	NA	NOTEST
ABCE1	0.0333824	0.734765	NOSIG
ABCF1	NA	NA	NOTEST
ABCG1	NA	NA	NOTEST
ABHD11	NA	NA	NOTEST
ABHD12	NA	NA	NOTEST
ABHD14A	NA	NA	NOTEST
ABHD15	NA	NA	NOTEST
ABHD17B	NA	NA	NOTEST
ABHD2	NA	NA	NOTEST
ABHD3	NA	NA	NOTEST
ABHD4	NA	NA	NOTEST
ABHD5	-0.219941	0.0311642	Shorten
ABHD6	NA	NA	NOTEST
ABI1	0.461914	0.00021962	Lengthen
ABI2	NA	NA	NOTEST
ABI3BP	NA	NA	NOTEST
ABL2	NA	NA	NOTEST
ABR	NA	NA	NOTEST
ABRACL	NA	NA	NOTEST
ABTB2	NA	NA	NOTEST
ACAA2	-0.00990549	0.849901	NOSIG
ACACA	NA	NA	NOTEST
ACAD8	NA	NA	NOTEST
ACAD9	NA	NA	NOTEST
ACADM	0.0239098	0.895808	NOSIG
ACADS	NA	NA	NOTEST
ACADVL	-0.0376622	0.787959	NOSIG
ACAP2	NA	NA	NOTEST
ACAT1	NA	NA	NOTEST
ACAT2	NA	NA	NOTEST
ACBD3	NA	NA	NOTEST
ACBD5	NA	NA	NOTEST
ACBD6	-0.0995281	0.187962	NOSIG
ACER3	-0.47382	0.00573039	Shorten
ACIN1	NA	NA	NOTEST
ACLY	0.0202203	0.719263	NOSIG
ACN9	NA	NA	NOTEST
ACO1	NA	NA	NOTEST
ACO2	NA	NA	NOTEST
ACOT1	NA	NA	NOTEST
ACOT13	0.15265	0.0719044	NOSIG
ACOT7	NA	NA	NOTEST
ACOT9	NA	NA	NOTEST
ACOX1	NA	NA	NOTEST
ACP1	-0.0881134	0.383057	NOSIG
ACPL2	NA	NA	NOTEST
ACSBG1	NA	NA	NOTEST
ACSL1	NA	NA	NOTEST
ACSL3	-0.250718	0.0200686	Shorten
ACSL4	-0.419428	0.000596576	Shorten
ACSM3	NA	NA	NOTEST
ACSS2	NA	NA	NOTEST
ACTB	-0.146494	7.72984e-05	Shorten
ACTG1	-0.00945614	0.296112	NOSIG
ACTL6A	-0.0378344	0.677279	NOSIG
ACTN1	-0.127921	0.0156488	Shorten
ACTN4	-0.221865	1.79929e-09	Shorten
ACTR10	NA	NA	NOTEST
ACTR1A	-0.0133544	0.901439	NOSIG
ACTR1B	NA	NA	NOTEST
ACTR2	-0.128822	0.0370545	Shorten
ACTR3	-0.0624317	0.342682	NOSIG
ACTR5	NA	NA	NOTEST
ACTR6	NA	NA	NOTEST
ACVR1B	NA	NA	NOTEST
ACYP2	NA	NA	NOTEST
ADA	NA	NA	NOTEST
ADAL	NA	NA	NOTEST
ADAM10	-0.587397	0.000891124	Shorten
ADAM17	-0.217133	0.0247011	Shorten
ADAM9	-0.290616	0.0379481	Shorten
ADAR	0.329058	0.00241523	Lengthen
ADAT1	NA	NA	NOTEST
ADAT2	NA	NA	NOTEST
ADCY3	NA	NA	NOTEST
ADCY7	-0.0855468	0.306312	NOSIG
ADCY9	NA	NA	NOTEST
ADH5	-0.0834799	0.592973	NOSIG
ADI1	NA	NA	NOTEST
ADIPOR1	NA	NA	NOTEST
ADIPOR2	NA	NA	NOTEST
ADK	-0.0817861	0.62849	NOSIG
ADM	NA	NA	NOTEST
ADNP	NA	NA	NOTEST
ADNP2	NA	NA	NOTEST
ADO	NA	NA	NOTEST
ADORA2B	NA	NA	NOTEST
ADPGK	NA	NA	NOTEST
ADRBK1	NA	NA	NOTEST
ADRM1	NA	NA	NOTEST
ADSL	NA	NA	NOTEST
ADSS	NA	NA	NOTEST
ADSSL1	NA	NA	NOTEST
AEBP1	NA	NA	NOTEST
AFAP1	NA	NA	NOTEST
AFF1	NA	NA	NOTEST
AFF4	NA	NA	NOTEST
AFG3L2	NA	NA	NOTEST
AGA	NA	NA	NOTEST
AGAP1	-0.284466	0.0239532	Shorten
AGAP3	NA	NA	NOTEST
AGAP4	NA	NA	NOTEST
AGAP6	NA	NA	NOTEST
AGAP7	NA	NA	NOTEST
AGAP8	NA	NA	NOTEST
AGBL5	NA	NA	NOTEST
AGFG1	NA	NA	NOTEST
AGGF1	NA	NA	NOTEST
AGK	NA	NA	NOTEST
AGL	NA	NA	NOTEST
AGMAT	-0.11103	0.317665	NOSIG
AGO2	NA	NA	NOTEST
AGO3	NA	NA	NOTEST
AGPAT2	NA	NA	NOTEST
AGPAT3	NA	NA	NOTEST
AGPAT5	NA	NA	NOTEST
AGPS	NA	NA	NOTEST
AGRN	NA	NA	NOTEST
AGT	NA	NA	NOTEST
AGXT2L2	NA	NA	NOTEST
AHCTF1	NA	NA	NOTEST
AHCTF1P1	0.00175109	0.971169	NOSIG
AHCY	NA	NA	NOTEST
AHCYL1	-0.450132	0	Shorten
AHCYL2	NA	NA	NOTEST
AHDC1	NA	NA	NOTEST
AHNAK	NA	NA	NOTEST
AHNAK2	NA	NA	NOTEST
AHR	NA	NA	NOTEST
AHRR	NA	NA	NOTEST
AHSA2	NA	NA	NOTEST
AIDA	-0.531088	5.68939e-06	Shorten
AIFM2	0.0674681	0.65449	NOSIG
AIG1	NA	NA	NOTEST
AIMP1	NA	NA	NOTEST
AIMP2	NA	NA	NOTEST
AJUBA	NA	NA	NOTEST
AK054970	NA	NA	NOTEST
AK095700	NA	NA	NOTEST
AK097878	NA	NA	NOTEST
AK1	NA	NA	NOTEST
AK126213	NA	NA	NOTEST
AK130486	NA	NA	NOTEST
AK130759	NA	NA	NOTEST
AK2	-0.10132	0.263089	NOSIG
AK296947	NA	NA	NOTEST
AK3	0.19487	0.242315	NOSIG
AK307150	NA	NA	NOTEST
AK4	-0.478841	0.000490274	Shorten
AKAP1	-0.349215	0.0191496	Shorten
AKAP10	NA	NA	NOTEST
AKAP11	NA	NA	NOTEST
AKAP12	NA	NA	NOTEST
AKAP13	NA	NA	NOTEST
AKAP17A	NA	NA	NOTEST
AKAP8	NA	NA	NOTEST
AKAP8L	NA	NA	NOTEST
AKAP9	NA	NA	NOTEST
AKIP1	NA	NA	NOTEST
AKIRIN1	-0.339539	1.07787e-05	Shorten
AKIRIN2	NA	NA	NOTEST
AKNA	NA	NA	NOTEST
AKR1B1	NA	NA	NOTEST
AKR1C1	NA	NA	NOTEST
AKR1C2	NA	NA	NOTEST
AKR1C3	NA	NA	NOTEST
AKR7A2	NA	NA	NOTEST
AKT1	NA	NA	NOTEST
AKT2	NA	NA	NOTEST
AKT3	NA	NA	NOTEST
AKTIP	NA	NA	NOTEST
AL833346	NA	NA	NOTEST
ALCAM	-0.0955068	0.0325386	Shorten
ALDH18A1	-0.111456	0.548368	NOSIG
ALDH1B1	NA	NA	NOTEST
ALDH2	NA	NA	NOTEST
ALDH3B1	NA	NA	NOTEST
ALDH5A1	NA	NA	NOTEST
ALDH7A1	NA	NA	NOTEST
ALDH9A1	-0.49921	1.10372e-09	Shorten
ALDOA	NA	NA	NOTEST
ALDOC	NA	NA	NOTEST
ALG1	NA	NA	NOTEST
ALG12	NA	NA	NOTEST
ALG13	NA	NA	NOTEST
ALG14	NA	NA	NOTEST
ALG2	NA	NA	NOTEST
ALG3	NA	NA	NOTEST
ALG5	0.075915	0.631136	NOSIG
ALG6	NA	NA	NOTEST
ALG9	NA	NA	NOTEST
ALKBH4	NA	NA	NOTEST
ALKBH5	NA	NA	NOTEST
ALPI	NA	NA	NOTEST
ALPP	0.101048	0.493127	NOSIG
ALS2CL	NA	NA	NOTEST
ALYREF	NA	NA	NOTEST
AMD1	-0.257302	0.0746447	NOSIG
AMER1	NA	NA	NOTEST
AMFR	-0.0808452	0.622887	NOSIG
AMH	NA	NA	NOTEST
AMMECR1	-0.110525	0.408185	NOSIG
AMMECR1L	NA	NA	NOTEST
AMN1	NA	NA	NOTEST
AMOTL1	NA	NA	NOTEST
AMOTL2	-0.568213	1.12666e-08	Shorten
AMZ2	NA	NA	NOTEST
ANAPC13	-0.127479	0.282751	NOSIG
ANAPC16	-0.0325026	0.5231	NOSIG
ANAPC5	NA	NA	NOTEST
ANAPC7	NA	NA	NOTEST
ANGEL2	0.330922	0.036355	Lengthen
ANK3	NA	NA	NOTEST
ANKEF1	NA	NA	NOTEST
ANKFY1	NA	NA	NOTEST
ANKH	NA	NA	NOTEST
ANKHD1	-0.205883	0.21672	NOSIG
ANKIB1	-0.45226	0.0030203	Shorten
ANKLE2	NA	NA	NOTEST
ANKMY2	NA	NA	NOTEST
ANKRD10	-0.10669	0.0297474	Shorten
ANKRD11	NA	NA	NOTEST
ANKRD13B	NA	NA	NOTEST
ANKRD13C	NA	NA	NOTEST
ANKRD17	-0.453703	0.00648457	Shorten
ANKRD27	NA	NA	NOTEST
ANKRD28	NA	NA	NOTEST
ANKRD32	NA	NA	NOTEST
ANKRD33B	NA	NA	NOTEST
ANKRD36C	NA	NA	NOTEST
ANKRD37	NA	NA	NOTEST
ANKRD39	NA	NA	NOTEST
ANKRD40	NA	NA	NOTEST
ANKRD42	NA	NA	NOTEST
ANKRD46	NA	NA	NOTEST
ANKRD49	NA	NA	NOTEST
ANKRD50	NA	NA	NOTEST
ANKRD52	NA	NA	NOTEST
ANKS1A	NA	NA	NOTEST
ANKS1B	NA	NA	NOTEST
ANLN	NA	NA	NOTEST
ANO6	NA	NA	NOTEST
ANO8	NA	NA	NOTEST
ANP32A	-0.3804	6.12954e-05	Shorten
ANP32B	-0.0991998	0.10058	NOSIG
ANP32E	-0.251447	0.00012395	Shorten
ANTXR1	NA	NA	NOTEST
ANXA1	NA	NA	NOTEST
ANXA11	NA	NA	NOTEST
ANXA2	0.0261804	0.530862	NOSIG
ANXA2P3	NA	NA	NOTEST
ANXA2R	NA	NA	NOTEST
ANXA3	NA	NA	NOTEST
ANXA4	-0.249487	0.097943	NOSIG
ANXA5	0.00816756	0.89848	NOSIG
ANXA6	0.143684	0.335115	NOSIG
ANXA7	-0.00347702	0.964592	NOSIG
ANXA8	0.0172973	0.892536	NOSIG
ANXA8L2	NA	NA	NOTEST
AP1AR	NA	NA	NOTEST
AP1G1	-0.187855	0.0949809	NOSIG
AP1M1	NA	NA	NOTEST
AP1M2	NA	NA	NOTEST
AP1S3	NA	NA	NOTEST
AP2B1	NA	NA	NOTEST
AP2M1	NA	NA	NOTEST
AP2S1	NA	NA	NOTEST
AP3B1	0.466667	0.000680333	Lengthen
AP3D1	-0.0436663	0.532838	NOSIG
AP3M1	-0.317284	1.53162e-08	Shorten
AP3M2	NA	NA	NOTEST
AP3S1	NA	NA	NOTEST
AP3S2	NA	NA	NOTEST
AP4M1	NA	NA	NOTEST
AP5B1	NA	NA	NOTEST
AP5S1	NA	NA	NOTEST
AP5Z1	NA	NA	NOTEST
APBB3	NA	NA	NOTEST
APC	NA	NA	NOTEST
APEH	NA	NA	NOTEST
APEX1	NA	NA	NOTEST
APEX2	NA	NA	NOTEST
APH1B	NA	NA	NOTEST
API5	NA	NA	NOTEST
APIP	NA	NA	NOTEST
APITD1	NA	NA	NOTEST
APLP1	NA	NA	NOTEST
APLP2	-0.312432	0	Shorten
APOBEC3A_B	NA	NA	NOTEST
APOL1	-0.551677	0.00296954	Shorten
APOO	NA	NA	NOTEST
APOOL	NA	NA	NOTEST
APOPT1	NA	NA	NOTEST
APP	0.309049	0.0157895	Lengthen
APPBP2	NA	NA	NOTEST
APPL2	NA	NA	NOTEST
AQR	NA	NA	NOTEST
ARAP3	NA	NA	NOTEST
ARF1	1.891e-17	1	NOSIG
ARF3	0.0370823	0.821542	NOSIG
ARF4	-0.0991342	0.170668	NOSIG
ARF6	-0.150255	0.256627	NOSIG
ARFGAP2	NA	NA	NOTEST
ARFGAP3	-0.248809	0.0785194	NOSIG
ARFGEF2	-0.269383	0.0593381	NOSIG
ARFIP1	NA	NA	NOTEST
ARFIP2	NA	NA	NOTEST
ARGLU1	0.126547	0.00853261	Lengthen
ARHGAP1	NA	NA	NOTEST
ARHGAP11A	-0.604927	1.61606e-07	Shorten
ARHGAP19	NA	NA	NOTEST
ARHGAP21	NA	NA	NOTEST
ARHGAP29	NA	NA	NOTEST
ARHGAP35	-0.46598	0.00098431	Shorten
ARHGAP5	NA	NA	NOTEST
ARHGEF10	NA	NA	NOTEST
ARHGEF10L	NA	NA	NOTEST
ARHGEF12	NA	NA	NOTEST
ARHGEF17	NA	NA	NOTEST
ARHGEF2	NA	NA	NOTEST
ARHGEF28	NA	NA	NOTEST
ARHGEF33	NA	NA	NOTEST
ARHGEF39	NA	NA	NOTEST
ARHGEF5	NA	NA	NOTEST
ARHGEF7	NA	NA	NOTEST
ARHGEF9	NA	NA	NOTEST
ARID1A	-0.559376	9.49616e-08	Shorten
ARID1B	NA	NA	NOTEST
ARID3B	NA	NA	NOTEST
ARID4B	NA	NA	NOTEST
ARID5A	NA	NA	NOTEST
ARID5B	NA	NA	NOTEST
ARIH1	NA	NA	NOTEST
ARIH2	NA	NA	NOTEST
ARL1	NA	NA	NOTEST
ARL15	NA	NA	NOTEST
ARL16	NA	NA	NOTEST
ARL17A	NA	NA	NOTEST
ARL2	NA	NA	NOTEST
ARL2BP	NA	NA	NOTEST
ARL2-SNX15	NA	NA	NOTEST
ARL3	-0.0505633	0.623972	NOSIG
ARL4A	-0.0424815	0.738003	NOSIG
ARL4D	NA	NA	NOTEST
ARL5A	-0.182627	0.111361	NOSIG
ARL6IP1	0.0258897	0.740994	NOSIG
ARL6IP5	0.130758	0.0624597	NOSIG
ARL6IP6	NA	NA	NOTEST
ARMC1	-0.115274	0.33139	NOSIG
ARMC10	-0.182798	0.279498	NOSIG
ARMC8	-0.0844982	0.509285	NOSIG
ARMCX2	NA	NA	NOTEST
ARMCX3	-0.011495	0.912683	NOSIG
ARMCX5	NA	NA	NOTEST
ARMCX6	NA	NA	NOTEST
ARNT	NA	NA	NOTEST
ARNTL	NA	NA	NOTEST
ARPC1A	NA	NA	NOTEST
ARPC1B	NA	NA	NOTEST
ARPC2	NA	NA	NOTEST
ARPC3	NA	NA	NOTEST
ARPC4	-0.0348837	0.740693	NOSIG
ARPC5	-0.130586	0.00944963	Shorten
ARPC5L	NA	NA	NOTEST
ARPP19	-0.0541521	0.306226	NOSIG
ARRDC3	NA	NA	NOTEST
ARSD	NA	NA	NOTEST
ARSE	0.224866	0.218082	NOSIG
ARSG	NA	NA	NOTEST
ARSK	NA	NA	NOTEST
ARV1	NA	NA	NOTEST
ASAH1	-0.230374	0.0522379	NOSIG
ASAP1	-0.117663	0.178074	NOSIG
ASAP2	NA	NA	NOTEST
ASB13	NA	NA	NOTEST
ASB3	0.0167796	0.924378	NOSIG
ASB8	0.0684097	0.376671	NOSIG
ASCC3	NA	NA	NOTEST
ASF1B	NA	NA	NOTEST
ASH1L	-0.17569	0.0745762	NOSIG
ASH2L	NA	NA	NOTEST
ASNA1	NA	NA	NOTEST
ASNS	NA	NA	NOTEST
ASPH	-0.263303	0.0244705	Shorten
ASPM	NA	NA	NOTEST
ASRGL1	NA	NA	NOTEST
ASS1	-0.0416432	0.779976	NOSIG
ASUN	-0.0100276	0.947573	NOSIG
ASXL1	-0.170926	0.144182	NOSIG
ASXL2	NA	NA	NOTEST
ATAD1	-0.400266	0.00555209	Shorten
ATAD2	NA	NA	NOTEST
ATAD2B	NA	NA	NOTEST
ATAD3B	NA	NA	NOTEST
ATF1	-0.435283	0.00388515	Shorten
ATF6	-0.263685	0.118765	NOSIG
ATF6B	NA	NA	NOTEST
ATF7	NA	NA	NOTEST
ATF7IP	NA	NA	NOTEST
ATG10	NA	NA	NOTEST
ATG13	NA	NA	NOTEST
ATG14	NA	NA	NOTEST
ATG16L1	NA	NA	NOTEST
ATG2B	NA	NA	NOTEST
ATG4A	-0.574715	0.000961738	Shorten
ATG9A	NA	NA	NOTEST
ATL3	NA	NA	NOTEST
ATM	NA	NA	NOTEST
ATN1	NA	NA	NOTEST
ATP10D	NA	NA	NOTEST
ATP11B	NA	NA	NOTEST
ATP13A1	NA	NA	NOTEST
ATP13A3	NA	NA	NOTEST
ATP1A1	NA	NA	NOTEST
ATP1B1	-0.328188	0	Shorten
ATP1B3	-0.17274	0.00417588	Shorten
ATP2A2	-0.0316067	0.736883	NOSIG
ATP2C1	-0.0915206	0.5531	NOSIG
ATP5A1	NA	NA	NOTEST
ATP5B	-0.00561891	0.80562	NOSIG
ATP5C1	NA	NA	NOTEST
ATP5D	NA	NA	NOTEST
ATP5E	-0.262326	0	Shorten
ATP5F1	NA	NA	NOTEST
ATP5H	NA	NA	NOTEST
ATP5I	NA	NA	NOTEST
ATP5J	NA	NA	NOTEST
ATP5J2	NA	NA	NOTEST
ATP5L	NA	NA	NOTEST
ATP5L2	NA	NA	NOTEST
ATP5O	NA	NA	NOTEST
ATP6AP1	NA	NA	NOTEST
ATP6AP2	-0.0462758	0.761547	NOSIG
ATP6V0A2	NA	NA	NOTEST
ATP6V0E1	NA	NA	NOTEST
ATP6V1A	NA	NA	NOTEST
ATP6V1B2	NA	NA	NOTEST
ATP6V1C1	-0.0927928	0.47976	NOSIG
ATP6V1C2	0.200478	0.00211728	Lengthen
ATP6V1D	NA	NA	NOTEST
ATP6V1E1	-0.266039	0.0550564	NOSIG
ATP6V1F	NA	NA	NOTEST
ATP6V1G1	0.304454	0.000771562	Lengthen
ATP6V1H	NA	NA	NOTEST
ATP7A	NA	NA	NOTEST
ATP9A	NA	NA	NOTEST
ATP9B	NA	NA	NOTEST
ATPAF1	-0.0236228	0.888854	NOSIG
ATRAID	NA	NA	NOTEST
ATRX	-0.407593	4.19883e-05	Shorten
ATXN1	NA	NA	NOTEST
ATXN10	NA	NA	NOTEST
ATXN2	NA	NA	NOTEST
ATXN7L1	NA	NA	NOTEST
ATXN7L3	NA	NA	NOTEST
ATXN7L3B	NA	NA	NOTEST
AUNIP	NA	NA	NOTEST
AURKA	-0.17689	0.163669	NOSIG
AURKAIP1	NA	NA	NOTEST
AURKB	NA	NA	NOTEST
AUTS2	NA	NA	NOTEST
AVEN	NA	NA	NOTEST
AVIL	NA	NA	NOTEST
AVPI1	NA	NA	NOTEST
AX746638	NA	NA	NOTEST
AX747325	NA	NA	NOTEST
AX747577	NA	NA	NOTEST
AX748230	NA	NA	NOTEST
AXIN1	NA	NA	NOTEST
AXIN2	NA	NA	NOTEST
AZI2	NA	NA	NOTEST
AZIN1	-0.288578	0.0136778	Shorten
B2M	-0.0443731	0.130714	NOSIG
B3GALNT2	0.0677635	0.672162	NOSIG
B3GALT6	-0.0970495	0.444767	NOSIG
B3GNT1	NA	NA	NOTEST
B3GNT4	NA	NA	NOTEST
B3GNT5	NA	NA	NOTEST
B3GNT9	NA	NA	NOTEST
B4GALNT4	NA	NA	NOTEST
B4GALT1	NA	NA	NOTEST
B4GALT2	NA	NA	NOTEST
B4GALT3	NA	NA	NOTEST
B4GALT5	NA	NA	NOTEST
BABAM1	NA	NA	NOTEST
BACE1	NA	NA	NOTEST
BACH1	NA	NA	NOTEST
BAG1	NA	NA	NOTEST
BAG2	0.0176164	0.819386	NOSIG
BAG4	NA	NA	NOTEST
BAG5	-0.406973	0.00633229	Shorten
BAG6	NA	NA	NOTEST
BAIAP2	NA	NA	NOTEST
BAIAP2-AS1	NA	NA	NOTEST
BAIAP2L1	-0.115878	0.322142	NOSIG
BAIAP2L2	NA	NA	NOTEST
BAIAP3	NA	NA	NOTEST
BAMBI	NA	NA	NOTEST
BANF1	NA	NA	NOTEST
BAP1	NA	NA	NOTEST
BASP1	0.0940865	2.45317e-08	Lengthen
BAZ1A	NA	NA	NOTEST
BAZ1B	-0.642271	2.36185e-06	Shorten
BAZ2A	-0.649593	2.11198e-09	Shorten
BBS10	NA	NA	NOTEST
BBS2	NA	NA	NOTEST
BBS4	NA	NA	NOTEST
BBS5	NA	NA	NOTEST
BC010030	NA	NA	NOTEST
BC032117	NA	NA	NOTEST
BC032716	NA	NA	NOTEST
BC043620	NA	NA	NOTEST
BC046483	NA	NA	NOTEST
BC132896	NA	NA	NOTEST
BC171868	NA	NA	NOTEST
BCAP29	NA	NA	NOTEST
BCAR1	NA	NA	NOTEST
BCAR3	NA	NA	NOTEST
BCAS2	-0.0954609	0.159657	NOSIG
BCCIP	0.010856	0.912695	NOSIG
BCKDHA	NA	NA	NOTEST
BCL10	NA	NA	NOTEST
BCL2L1	NA	NA	NOTEST
BCL2L15	NA	NA	NOTEST
BCL6	NA	NA	NOTEST
BCL7A	NA	NA	NOTEST
BCL7B	NA	NA	NOTEST
BCL9	NA	NA	NOTEST
BCLAF1	-0.395008	1.19386e-09	Shorten
BCMO1	NA	NA	NOTEST
BDH2	NA	NA	NOTEST
BDP1	NA	NA	NOTEST
BEGAIN	NA	NA	NOTEST
BEND3	NA	NA	NOTEST
BEST1	NA	NA	NOTEST
BET1	NA	NA	NOTEST
BFAR	-0.00586797	0.959741	NOSIG
BHLHB9	NA	NA	NOTEST
BHLHE40	-0.31201	0.0929139	NOSIG
BICC1	NA	NA	NOTEST
BID	-0.0767982	0.500374	NOSIG
BIK	NA	NA	NOTEST
BIN1	NA	NA	NOTEST
BIN3	NA	NA	NOTEST
BIRC2	NA	NA	NOTEST
BIRC3	NA	NA	NOTEST
BIRC6	-0.152017	0.405052	NOSIG
BIVM	NA	NA	NOTEST
BLCAP	NA	NA	NOTEST
BLMH	NA	NA	NOTEST
BLOC1S1	NA	NA	NOTEST
BLOC1S2	0.0190276	0.818773	NOSIG
BLOC1S4	NA	NA	NOTEST
BLOC1S6	NA	NA	NOTEST
BLVRB	NA	NA	NOTEST
BLZF1	NA	NA	NOTEST
BMP1	NA	NA	NOTEST
BMP2	NA	NA	NOTEST
BMP6	-0.27829	0.0117348	Shorten
BNIP2	-0.16025	0.00350144	Shorten
BNIP3	-0.0509605	0.345271	NOSIG
BNIP3L	-0.480574	9.21485e-15	Shorten
BOD1L1	NA	NA	NOTEST
BOLA1	NA	NA	NOTEST
BPGM	NA	NA	NOTEST
BPHL	NA	NA	NOTEST
BPNT1	NA	NA	NOTEST
BPTF	-0.112568	0.28027	NOSIG
BRAP	NA	NA	NOTEST
BRAT1	NA	NA	NOTEST
BRCC3	-0.407815	0.000155623	Shorten
BRD2	NA	NA	NOTEST
BRD3	0.305854	0.074518	NOSIG
BRD4	-0.156203	0.125901	NOSIG
BRD7	0.0310685	0.797798	NOSIG
BRD8	NA	NA	NOTEST
BRD9	NA	NA	NOTEST
BRF2	NA	NA	NOTEST
BRI3	0.164399	0.275493	NOSIG
BRI3BP	NA	NA	NOTEST
BRIX1	NA	NA	NOTEST
BRK1	NA	NA	NOTEST
BRMS1L	NA	NA	NOTEST
BRPF1	NA	NA	NOTEST
BRPF3	NA	NA	NOTEST
BSG	-0.0874394	0.434166	NOSIG
BST2	NA	NA	NOTEST
BTAF1	NA	NA	NOTEST
BTBD10	NA	NA	NOTEST
BTBD3	-0.107253	0.328511	NOSIG
BTBD6	NA	NA	NOTEST
BTBD7	NA	NA	NOTEST
BTF3	NA	NA	NOTEST
BTG1	NA	NA	NOTEST
BTG2	NA	NA	NOTEST
BTG3	NA	NA	NOTEST
BUB1	0.0270666	0.859125	NOSIG
BUB1B	NA	NA	NOTEST
BUD31	NA	NA	NOTEST
BZW1	-0.36761	3.95656e-05	Shorten
BZW2	NA	NA	NOTEST
C10orf32	NA	NA	NOTEST
C11orf1	NA	NA	NOTEST
C11orf31	NA	NA	NOTEST
C11orf48	NA	NA	NOTEST
C11orf57	0.284314	0.00210271	Lengthen
C11orf58	-0.109013	0.152804	NOSIG
C11orf68	NA	NA	NOTEST
C11orf71	NA	NA	NOTEST
C11orf73	NA	NA	NOTEST
C11orf82	NA	NA	NOTEST
C11orf83	NA	NA	NOTEST
C11orf86	NA	NA	NOTEST
C11orf95	-0.17037	0.275316	NOSIG
C12orf10	NA	NA	NOTEST
C12orf23	-0.211234	0.0144767	Shorten
C12orf29	NA	NA	NOTEST
C12orf4	NA	NA	NOTEST
C12orf43	-0.00191869	0.986655	NOSIG
C12orf44	NA	NA	NOTEST
C12orf49	NA	NA	NOTEST
C12orf5	NA	NA	NOTEST
C12orf52	NA	NA	NOTEST
C12orf57	NA	NA	NOTEST
C12orf65	-0.199097	0.207958	NOSIG
C12orf73	NA	NA	NOTEST
C12orf75	-0.131833	0.0566639	NOSIG
C14orf1	NA	NA	NOTEST
C14orf119	NA	NA	NOTEST
C14orf142	NA	NA	NOTEST
C14orf166	0.253012	0.140131	NOSIG
C14orf169	NA	NA	NOTEST
C14orf2	NA	NA	NOTEST
C15orf37	NA	NA	NOTEST
C15orf40	NA	NA	NOTEST
C15orf57	NA	NA	NOTEST
C15orf60	NA	NA	NOTEST
C16orf45	-0.449937	1.91978e-06	Shorten
C16orf52	NA	NA	NOTEST
C16orf55	NA	NA	NOTEST
C16orf70	NA	NA	NOTEST
C16orf72	0.0182749	0.897181	NOSIG
C16orf87	NA	NA	NOTEST
C16orf91	NA	NA	NOTEST
C17orf100	NA	NA	NOTEST
C17orf51	NA	NA	NOTEST
C17orf59	NA	NA	NOTEST
C17orf70	NA	NA	NOTEST
C17orf75	NA	NA	NOTEST
C17orf76-AS1	NA	NA	NOTEST
C17orf80	NA	NA	NOTEST
C17orf85	NA	NA	NOTEST
C17orf89	NA	NA	NOTEST
C17orf96	NA	NA	NOTEST
C17orf97	NA	NA	NOTEST
C18orf56	NA	NA	NOTEST
C19orf10	NA	NA	NOTEST
C19orf33	NA	NA	NOTEST
C19orf40	-0.686176	1.11453e-05	Shorten
C19orf43	NA	NA	NOTEST
C19orf44	NA	NA	NOTEST
C19orf53	NA	NA	NOTEST
C19orf54	NA	NA	NOTEST
C1D	NA	NA	NOTEST
C1GALT1	NA	NA	NOTEST
C1orf122	NA	NA	NOTEST
C1orf123	-0.028677	0.834627	NOSIG
C1orf145	NA	NA	NOTEST
C1orf146	NA	NA	NOTEST
C1orf174	NA	NA	NOTEST
C1orf192	NA	NA	NOTEST
C1orf198	-0.345046	0.0146935	Shorten
C1orf27	NA	NA	NOTEST
C1orf35	NA	NA	NOTEST
C1orf43	-0.0873087	0.455688	NOSIG
C1orf53	NA	NA	NOTEST
C1orf56	NA	NA	NOTEST
C1orf63	0.167038	0.232912	NOSIG
C1QBP	0.00612986	0.947135	NOSIG
C1QL1	NA	NA	NOTEST
C1QL3	NA	NA	NOTEST
C1QTNF2	NA	NA	NOTEST
C1R	NA	NA	NOTEST
C20orf112	NA	NA	NOTEST
C21orf33	NA	NA	NOTEST
C21orf58	NA	NA	NOTEST
C22orf29	NA	NA	NOTEST
C22orf39	-0.131204	0.437623	NOSIG
C2CD5	NA	NA	NOTEST
C2orf47	NA	NA	NOTEST
C2orf68	NA	NA	NOTEST
C2orf69	NA	NA	NOTEST
C2orf74	NA	NA	NOTEST
C3	NA	NA	NOTEST
C3orf17	NA	NA	NOTEST
C3orf37	NA	NA	NOTEST
C3orf58	NA	NA	NOTEST
C3orf72	NA	NA	NOTEST
C4orf3	NA	NA	NOTEST
C4orf33	NA	NA	NOTEST
C4orf46	NA	NA	NOTEST
C5orf15	NA	NA	NOTEST
C5orf22	NA	NA	NOTEST
C5orf24	-0.222562	0.0589592	NOSIG
C5orf28	-0.251138	0.0229571	Shorten
C5orf30	NA	NA	NOTEST
C5orf42	NA	NA	NOTEST
C5orf45	NA	NA	NOTEST
C5orf51	NA	NA	NOTEST
C5orf55	NA	NA	NOTEST
C6orf1	NA	NA	NOTEST
C6orf120	NA	NA	NOTEST
C6orf136	NA	NA	NOTEST
C6orf211	NA	NA	NOTEST
C6orf226	NA	NA	NOTEST
C6orf62	-0.320617	4.73819e-05	Shorten
C7orf41	NA	NA	NOTEST
C7orf43	NA	NA	NOTEST
C7orf50	NA	NA	NOTEST
C7orf55-LUC7L2	NA	NA	NOTEST
C7orf73	-0.257031	0.0291846	Shorten
C8orf33	NA	NA	NOTEST
C8orf4	-0.139786	0.263445	NOSIG
C8orf59	NA	NA	NOTEST
C8orf76	NA	NA	NOTEST
C9orf16	NA	NA	NOTEST
C9orf53	NA	NA	NOTEST
C9orf64	NA	NA	NOTEST
C9orf69	NA	NA	NOTEST
C9orf85	NA	NA	NOTEST
C9orf89	NA	NA	NOTEST
C9orf91	NA	NA	NOTEST
CA12	-0.210183	0.0555111	NOSIG
CA14	NA	NA	NOTEST
CA5B	NA	NA	NOTEST
CAAP1	NA	NA	NOTEST
CAB39	NA	NA	NOTEST
CABLES2	NA	NA	NOTEST
CACHD1	NA	NA	NOTEST
CACNB1	NA	NA	NOTEST
CACNB3	NA	NA	NOTEST
CACYBP	-0.1963	0.00191063	Shorten
CAD	NA	NA	NOTEST
CADM1	NA	NA	NOTEST
CALD1	-0.186449	3.319e-06	Shorten
CALM1	-0.109054	0.0293802	Shorten
CALM2	0.0281038	0.437875	NOSIG
CALM3	-0.0342892	0.7072	NOSIG
CALR	-0.0145712	0.754131	NOSIG
CAMK2B	NA	NA	NOTEST
CAMK2G	-0.0421827	0.609044	NOSIG
CAMK2N1	-0.181232	0.0366118	Shorten
CAMKMT	NA	NA	NOTEST
CAMLG	NA	NA	NOTEST
CAMSAP2	NA	NA	NOTEST
CAMTA1	-0.0601191	0.442755	NOSIG
CAND1	-0.353735	0.00757067	Shorten
CANT1	NA	NA	NOTEST
CANX	-0.110471	2.13877e-05	Shorten
CAP1	0.102727	0.0193855	Lengthen
CAP2	0.126512	0.412278	NOSIG
CAPG	NA	NA	NOTEST
CAPN12	-0.063568	0.246046	NOSIG
CAPN2	-0.122907	0.0991532	NOSIG
CAPN7	NA	NA	NOTEST
CAPRIN1	-0.161036	0.135337	NOSIG
CAPZA1	-0.0208953	0.748726	NOSIG
CAPZA2	0.035104	0.726879	NOSIG
CARHSP1	NA	NA	NOTEST
CARM1	NA	NA	NOTEST
CARS2	NA	NA	NOTEST
CASC3	NA	NA	NOTEST
CASC4	NA	NA	NOTEST
CASK	-0.489929	0.00728667	Shorten
CASKIN1	NA	NA	NOTEST
CASP4	NA	NA	NOTEST
CASP6	-0.565685	0.00115561	Shorten
CASP8AP2	NA	NA	NOTEST
CAST	-0.342804	2.56435e-09	Shorten
CAT	NA	NA	NOTEST
CATSPER2	NA	NA	NOTEST
CAV1	-0.0673923	0.534385	NOSIG
CBL	0.139052	0.179931	NOSIG
CBLB	NA	NA	NOTEST
CBLL1	NA	NA	NOTEST
CBR1	NA	NA	NOTEST
CBR3	NA	NA	NOTEST
CBWD1	NA	NA	NOTEST
CBWD2	NA	NA	NOTEST
CBWD3	0.145992	0.431756	NOSIG
CBWD6	NA	NA	NOTEST
CBX1	NA	NA	NOTEST
CBX3	NA	NA	NOTEST
CBX4	-0.545389	5.963e-11	Shorten
CBX5	-0.167834	0.294582	NOSIG
CBX6	NA	NA	NOTEST
CBX8	NA	NA	NOTEST
CBY1	NA	NA	NOTEST
CC2D2A	NA	NA	NOTEST
CCAR1	0.109239	0.105174	NOSIG
CCBL2	NA	NA	NOTEST
CCDC109B	NA	NA	NOTEST
CCDC11	NA	NA	NOTEST
CCDC112	NA	NA	NOTEST
CCDC117	NA	NA	NOTEST
CCDC12	NA	NA	NOTEST
CCDC124	NA	NA	NOTEST
CCDC127	NA	NA	NOTEST
CCDC132	NA	NA	NOTEST
CCDC137	-0.118068	0.433524	NOSIG
CCDC14	-0.178571	0.189444	NOSIG
CCDC152	NA	NA	NOTEST
CCDC167	NA	NA	NOTEST
CCDC169	NA	NA	NOTEST
CCDC174	NA	NA	NOTEST
CCDC175	NA	NA	NOTEST
CCDC18	NA	NA	NOTEST
CCDC23	0.284493	0.0923586	NOSIG
CCDC25	-0.0900147	0.555012	NOSIG
CCDC34	-0.0154237	0.878032	NOSIG
CCDC38	NA	NA	NOTEST
CCDC43	NA	NA	NOTEST
CCDC47	-0.316228	0.0338949	Shorten
CCDC50	NA	NA	NOTEST
CCDC53	NA	NA	NOTEST
CCDC58	NA	NA	NOTEST
CCDC59	0.0334165	0.680349	NOSIG
CCDC6	NA	NA	NOTEST
CCDC68	NA	NA	NOTEST
CCDC71L	0.0606192	0.662016	NOSIG
CCDC73	NA	NA	NOTEST
CCDC80	NA	NA	NOTEST
CCDC82	-0.32686	0.0467881	Shorten
CCDC84	NA	NA	NOTEST
CCDC85C	0.120123	0.114115	NOSIG
CCDC86	NA	NA	NOTEST
CCDC88A	NA	NA	NOTEST
CCDC88C	-0.144338	0.355376	NOSIG
CCDC91	NA	NA	NOTEST
CCDC93	NA	NA	NOTEST
CCNA2	0.0526491	0.715288	NOSIG
CCNB1	NA	NA	NOTEST
CCNC	0.0111509	0.930034	NOSIG
CCND1	-0.55039	7.21997e-05	Shorten
CCND3	NA	NA	NOTEST
CCNDBP1	NA	NA	NOTEST
CCNE1	NA	NA	NOTEST
CCNE2	NA	NA	NOTEST
CCNF	NA	NA	NOTEST
CCNG1	-0.0410886	0.787594	NOSIG
CCNG2	NA	NA	NOTEST
CCNI	0.218379	0.000205267	Lengthen
CCNJ	NA	NA	NOTEST
CCNK	0.00717761	0.88829	NOSIG
CCNL1	NA	NA	NOTEST
CCNL2	-0.0394952	0.657526	NOSIG
CCNO	NA	NA	NOTEST
CCPG1	NA	NA	NOTEST
CCSER2	NA	NA	NOTEST
CCT2	NA	NA	NOTEST
CCT3	-0.0341647	0.725028	NOSIG
CCT4	-0.0606719	0.241921	NOSIG
CCT5	-0.0414348	0.0968144	NOSIG
CCT6A	-0.238992	0	Shorten
CCT7	NA	NA	NOTEST
CCT8	NA	NA	NOTEST
CCZ1	NA	NA	NOTEST
CD151	NA	NA	NOTEST
CD164	NA	NA	NOTEST
CD19	NA	NA	NOTEST
CD2AP	NA	NA	NOTEST
CD302	NA	NA	NOTEST
CD320	NA	NA	NOTEST
CD33	NA	NA	NOTEST
CD3EAP	NA	NA	NOTEST
CD44	NA	NA	NOTEST
CD58	NA	NA	NOTEST
CD59	-0.105133	0.00403577	Shorten
CD63	NA	NA	NOTEST
CD80	NA	NA	NOTEST
CD81	NA	NA	NOTEST
CD82	NA	NA	NOTEST
CD83	NA	NA	NOTEST
CD9	NA	NA	NOTEST
CD97	NA	NA	NOTEST
CD99L2	NA	NA	NOTEST
CDA	NA	NA	NOTEST
CDC14B	NA	NA	NOTEST
CDC16	NA	NA	NOTEST
CDC20	NA	NA	NOTEST
CDC23	0.123936	0.104077	NOSIG
CDC25A	NA	NA	NOTEST
CDC25C	NA	NA	NOTEST
CDC26	NA	NA	NOTEST
CDC27	-0.0536583	0.670181	NOSIG
CDC37	NA	NA	NOTEST
CDC37L1	NA	NA	NOTEST
CDC40	NA	NA	NOTEST
CDC42	-0.0906906	0.0551852	NOSIG
CDC42BPA	NA	NA	NOTEST
CDC42BPB	NA	NA	NOTEST
CDC42EP4	NA	NA	NOTEST
CDC42SE1	-0.0865333	0.540615	NOSIG
CDC45	NA	NA	NOTEST
CDC5L	NA	NA	NOTEST
CDC6	NA	NA	NOTEST
CDC7	NA	NA	NOTEST
CDC73	-0.191384	0.0635197	NOSIG
CDCA2	-0.0977327	0.115051	NOSIG
CDCA3	NA	NA	NOTEST
CDCA5	NA	NA	NOTEST
CDCA7	-0.0896421	0.556651	NOSIG
CDCA7L	NA	NA	NOTEST
CDCA8	NA	NA	NOTEST
CDCP1	NA	NA	NOTEST
CDH13	NA	NA	NOTEST
CDH2	NA	NA	NOTEST
CDH23	0.359313	0.0288435	Lengthen
CDIP1	NA	NA	NOTEST
CDIPT	NA	NA	NOTEST
CDK1	-0.191283	0.00181016	Shorten
CDK11A	NA	NA	NOTEST
CDK11B	NA	NA	NOTEST
CDK13	NA	NA	NOTEST
CDK14	NA	NA	NOTEST
CDK16	NA	NA	NOTEST
CDK2	NA	NA	NOTEST
CDK2AP1	0.0899296	0.17076	NOSIG
CDK2AP2	NA	NA	NOTEST
CDK4	NA	NA	NOTEST
CDK5R1	NA	NA	NOTEST
CDK5RAP1	NA	NA	NOTEST
CDK5RAP2	NA	NA	NOTEST
CDK5RAP3	NA	NA	NOTEST
CDK6	-0.392562	0.015524	Shorten
CDK7	NA	NA	NOTEST
CDK8	NA	NA	NOTEST
CDKAL1	NA	NA	NOTEST
CDKL1	NA	NA	NOTEST
CDKN1A	NA	NA	NOTEST
CDKN1B	NA	NA	NOTEST
CDKN2AIP	NA	NA	NOTEST
CDKN2C	NA	NA	NOTEST
CDKN2D	NA	NA	NOTEST
CDKN3	NA	NA	NOTEST
CDR2	NA	NA	NOTEST
CDR2L	NA	NA	NOTEST
CDS2	-0.0913523	0.50203	NOSIG
CDT1	NA	NA	NOTEST
CDYL	NA	NA	NOTEST
CEBPB	NA	NA	NOTEST
CEBPD	NA	NA	NOTEST
CEBPG	NA	NA	NOTEST
CEBPZ	-0.0642355	0.624698	NOSIG
CELF2	-0.0194954	0.908179	NOSIG
CELSR2	NA	NA	NOTEST
CENPA	NA	NA	NOTEST
CENPBD1	NA	NA	NOTEST
CENPE	-0.160538	0.379236	NOSIG
CENPF	-0.0557606	0.301744	NOSIG
CENPJ	NA	NA	NOTEST
CENPK	NA	NA	NOTEST
CENPL	NA	NA	NOTEST
CENPN	-0.0193971	0.817204	NOSIG
CENPP	NA	NA	NOTEST
CENPQ	NA	NA	NOTEST
CENPV	NA	NA	NOTEST
CEP152	NA	NA	NOTEST
CEP170B	NA	NA	NOTEST
CEP192	NA	NA	NOTEST
CEP290	NA	NA	NOTEST
CEP350	NA	NA	NOTEST
CEP44	NA	NA	NOTEST
CEP55	NA	NA	NOTEST
CEP57	-0.372202	0.0125318	Shorten
CEP68	NA	NA	NOTEST
CEP70	NA	NA	NOTEST
CEP72	NA	NA	NOTEST
CEP76	NA	NA	NOTEST
CEP78	NA	NA	NOTEST
CEP85	NA	NA	NOTEST
CEP95	NA	NA	NOTEST
CEPT1	NA	NA	NOTEST
CERCAM	NA	NA	NOTEST
CERK	NA	NA	NOTEST
CERS2	NA	NA	NOTEST
CERS6	NA	NA	NOTEST
CES2	-0.306188	0.0150867	Shorten
CETN2	-0.0921086	0.444205	NOSIG
CETN3	NA	NA	NOTEST
CFB	NA	NA	NOTEST
CFD	NA	NA	NOTEST
CFDP1	NA	NA	NOTEST
CFL1	0.171774	8.08883e-06	Lengthen
CFL2	NA	NA	NOTEST
CFLAR	NA	NA	NOTEST
CGA	NA	NA	NOTEST
CGGBP1	NA	NA	NOTEST
CGRRF1	NA	NA	NOTEST
CHAC2	-0.225913	0.223765	NOSIG
CHAF1A	NA	NA	NOTEST
CHAF1B	NA	NA	NOTEST
CHAMP1	-0.151786	0.24366	NOSIG
CHCHD1	NA	NA	NOTEST
CHCHD10	NA	NA	NOTEST
CHCHD2	NA	NA	NOTEST
CHCHD3	NA	NA	NOTEST
CHCHD4	NA	NA	NOTEST
CHD1	NA	NA	NOTEST
CHD1L	NA	NA	NOTEST
CHD2	NA	NA	NOTEST
CHD3	NA	NA	NOTEST
CHD4	NA	NA	NOTEST
CHD6	NA	NA	NOTEST
CHD7	NA	NA	NOTEST
CHD9	NA	NA	NOTEST
CHDH	NA	NA	NOTEST
CHEK1	NA	NA	NOTEST
CHEK2	NA	NA	NOTEST
CHERP	NA	NA	NOTEST
CHFR	NA	NA	NOTEST
CHIC2	NA	NA	NOTEST
CHID1	NA	NA	NOTEST
CHKA	NA	NA	NOTEST
CHKB	NA	NA	NOTEST
CHM	NA	NA	NOTEST
CHML	0.157318	0.191288	NOSIG
CHMP1B	NA	NA	NOTEST
CHMP2B	-0.126232	0.244506	NOSIG
CHMP3	-0.252363	0.00360975	Shorten
CHMP4A	NA	NA	NOTEST
CHMP4B	NA	NA	NOTEST
CHMP4C	-0.657929	0.000124876	Shorten
CHN1	NA	NA	NOTEST
CHORDC1	-0.26401	0.0361252	Shorten
CHP1	NA	NA	NOTEST
CHPF2	NA	NA	NOTEST
CHPT1	NA	NA	NOTEST
CHRAC1	-0.123658	0.238149	NOSIG
CHRNA2	NA	NA	NOTEST
CHRNA5	NA	NA	NOTEST
CHST15	NA	NA	NOTEST
CHST3	NA	NA	NOTEST
CHSY1	-0.439672	0.00929168	Shorten
CHTOP	NA	NA	NOTEST
CHUK	NA	NA	NOTEST
CIAO1	-0.266181	0.000398148	Shorten
CIAPIN1	-0.118864	0.457901	NOSIG
CIC	NA	NA	NOTEST
CIDEB	NA	NA	NOTEST
CIR1	0.0319173	0.811224	NOSIG
CIRBP	0.0344335	0.697982	NOSIG
CIRH1A	NA	NA	NOTEST
CISD1	-0.157727	0.000963448	Shorten
CISD2	-0.0678844	0.567319	NOSIG
CISD3	0.121034	0.480349	NOSIG
CIT	NA	NA	NOTEST
CITED2	NA	NA	NOTEST
CIZ1	NA	NA	NOTEST
CKAP2	NA	NA	NOTEST
CKAP4	0.145823	0.0473218	Lengthen
CKAP5	NA	NA	NOTEST
CKB	NA	NA	NOTEST
CKMT1A	NA	NA	NOTEST
CKMT1B	NA	NA	NOTEST
CKS1B	-0.367806	0.00930114	Shorten
CKS2	NA	NA	NOTEST
CLASP1	NA	NA	NOTEST
CLASP2	NA	NA	NOTEST
CLCC1	-0.0409546	0.769924	NOSIG
CLCF1	NA	NA	NOTEST
CLCN6	NA	NA	NOTEST
CLCN7	NA	NA	NOTEST
CLDN15	NA	NA	NOTEST
CLDN22	NA	NA	NOTEST
CLDN4	NA	NA	NOTEST
CLDND1	NA	NA	NOTEST
CLEC16A	NA	NA	NOTEST
CLIC1	0.0135582	0.930819	NOSIG
CLIC3	NA	NA	NOTEST
CLIC4	NA	NA	NOTEST
CLINT1	-0.195096	0.206099	NOSIG
CLIP1	-0.165067	0.040518	Shorten
CLK1	NA	NA	NOTEST
CLK2	NA	NA	NOTEST
CLK3	NA	NA	NOTEST
CLMP	-0.127267	0.354175	NOSIG
CLNS1A	NA	NA	NOTEST
CLOCK	NA	NA	NOTEST
CLP1	NA	NA	NOTEST
CLPB	NA	NA	NOTEST
CLPTM1L	NA	NA	NOTEST
CLPX	NA	NA	NOTEST
CLSTN1	NA	NA	NOTEST
CLTB	NA	NA	NOTEST
CLTC	-0.0246813	0.613408	NOSIG
CLU	NA	NA	NOTEST
CLVS1	NA	NA	NOTEST
CLYBL	NA	NA	NOTEST
CMAS	NA	NA	NOTEST
CMBL	-0.372297	0.000146636	Shorten
CMC2	0.183501	0.0926041	NOSIG
CMC4	NA	NA	NOTEST
CMIP	-0.0219064	0.523033	NOSIG
CMPK1	0.0532116	0.680211	NOSIG
CMSS1	NA	NA	NOTEST
CMTM1	NA	NA	NOTEST
CMTM6	NA	NA	NOTEST
CNBP	-0.17674	0.0569692	NOSIG
CNDP2	-0.717172	7.50863e-06	Shorten
CNGB1	NA	NA	NOTEST
CNIH	NA	NA	NOTEST
CNIH4	NA	NA	NOTEST
CNKSR3	NA	NA	NOTEST
CNN2	NA	NA	NOTEST
CNN3	-0.114424	0.00540729	Shorten
CNNM3	NA	NA	NOTEST
CNOT1	-0.255951	0.01971	Shorten
CNOT11	NA	NA	NOTEST
CNOT2	-0.0122296	0.866832	NOSIG
CNOT4	NA	NA	NOTEST
CNOT7	-0.261821	0.00194893	Shorten
CNOT8	-0.390878	0.00137677	Shorten
CNP	NA	NA	NOTEST
CNPPD1	NA	NA	NOTEST
CNPY2	0.2471	0.0747719	NOSIG
CNPY3	NA	NA	NOTEST
CNST	NA	NA	NOTEST
CNTD1	NA	NA	NOTEST
CNTNAP1	NA	NA	NOTEST
CNTRL	NA	NA	NOTEST
COA1	NA	NA	NOTEST
COA3	-0.0792081	0.591119	NOSIG
COA4	NA	NA	NOTEST
COA5	NA	NA	NOTEST
COA6	NA	NA	NOTEST
COASY	NA	NA	NOTEST
COBL	0.0659262	0.634501	NOSIG
COG2	NA	NA	NOTEST
COG3	NA	NA	NOTEST
COG5	0.135873	0.442122	NOSIG
COG6	NA	NA	NOTEST
COG7	-0.49668	5.31001e-06	Shorten
COIL	NA	NA	NOTEST
COL12A1	NA	NA	NOTEST
COL15A1	-0.342997	0.0280738	Shorten
COL1A1	NA	NA	NOTEST
COL27A1	NA	NA	NOTEST
COL4A1	-0.299141	0.00110145	Shorten
COL4A3BP	NA	NA	NOTEST
COL4A4	NA	NA	NOTEST
COL4A5	NA	NA	NOTEST
COL4A6	NA	NA	NOTEST
COL5A1	-0.139732	0.249213	NOSIG
COL6A1	NA	NA	NOTEST
COL6A3	NA	NA	NOTEST
COL7A1	NA	NA	NOTEST
COL9A2	NA	NA	NOTEST
COL9A3	NA	NA	NOTEST
COLGALT1	NA	NA	NOTEST
COMMD10	NA	NA	NOTEST
COMMD2	NA	NA	NOTEST
COMMD3	NA	NA	NOTEST
COMMD3-BMI1	NA	NA	NOTEST
COMMD5	NA	NA	NOTEST
COMMD6	NA	NA	NOTEST
COMMD8	0.163727	0.28299	NOSIG
COMMD9	NA	NA	NOTEST
COMT	NA	NA	NOTEST
COMTD1	NA	NA	NOTEST
COPA	-0.414174	3.96017e-13	Shorten
COPB1	0.0318142	0.791573	NOSIG
COPB2	0.12846	0.345176	NOSIG
COPE	NA	NA	NOTEST
COPG1	NA	NA	NOTEST
COPG2	NA	NA	NOTEST
COPRS	NA	NA	NOTEST
COPS2	-0.0623157	0.234476	NOSIG
COPS3	0.0638877	0.661392	NOSIG
COPS5	0.142581	0.236268	NOSIG
COPS6	NA	NA	NOTEST
COPS8	-0.0641564	0.663468	NOSIG
COPZ1	-0.0687447	0.701902	NOSIG
COPZ2	NA	NA	NOTEST
COQ10A	0.218321	0.111969	NOSIG
COQ10B	NA	NA	NOTEST
COQ2	NA	NA	NOTEST
COQ3	NA	NA	NOTEST
COQ5	NA	NA	NOTEST
COQ9	NA	NA	NOTEST
CORO1B	NA	NA	NOTEST
CORO1C	-0.0663982	0.490175	NOSIG
CORO6	NA	NA	NOTEST
COTL1	-0.124076	0.120027	NOSIG
COX11	-0.193527	0.162852	NOSIG
COX14	NA	NA	NOTEST
COX15	-0.223316	0.0331466	Shorten
COX16	-0.0940574	0.220064	NOSIG
COX17	NA	NA	NOTEST
COX18	NA	NA	NOTEST
COX19	-0.253898	0.164329	NOSIG
COX20	NA	NA	NOTEST
COX4I1	NA	NA	NOTEST
COX5A	0.0276543	0.390549	NOSIG
COX6A1	NA	NA	NOTEST
COX6B1	NA	NA	NOTEST
COX6C	NA	NA	NOTEST
COX7A1	NA	NA	NOTEST
COX7A2	-0.217089	0.0479543	Shorten
COX7A2L	NA	NA	NOTEST
COX7B2	NA	NA	NOTEST
COX7C	0.00977571	0.878387	NOSIG
COX8A	NA	NA	NOTEST
CPA4	NA	NA	NOTEST
CPD	NA	NA	NOTEST
CPEB3	NA	NA	NOTEST
CPM	0.125728	0.126129	NOSIG
CPNE1	0.010768	0.805303	NOSIG
CPNE3	NA	NA	NOTEST
CPNE8	NA	NA	NOTEST
CPOX	NA	NA	NOTEST
CPPED1	NA	NA	NOTEST
CPS1	-0.348377	7.21256e-12	Shorten
CPSF1	NA	NA	NOTEST
CPSF2	-0.277139	0.043633	Shorten
CPSF3L	NA	NA	NOTEST
CPSF4	NA	NA	NOTEST
CPSF6	-0.0192448	0.859995	NOSIG
CPSF7	NA	NA	NOTEST
CPT1A	-0.160993	0.0078131	Shorten
CPT2	NA	NA	NOTEST
CPVL	NA	NA	NOTEST
CRADD	NA	NA	NOTEST
CRAMP1L	NA	NA	NOTEST
CRB1	NA	NA	NOTEST
CRBN	NA	NA	NOTEST
CRCP	NA	NA	NOTEST
CREB1	NA	NA	NOTEST
CREB3L2	-0.667204	1.53242e-05	Shorten
CREB3L4	NA	NA	NOTEST
CREBBP	NA	NA	NOTEST
CREBL2	NA	NA	NOTEST
CREBZF	0.069667	0.598906	NOSIG
CREG1	NA	NA	NOTEST
CRELD2	NA	NA	NOTEST
CREM	-0.263978	0.050264	NOSIG
CRIM1	-0.338514	8.48951e-06	Shorten
CRIP1	NA	NA	NOTEST
CRIPT	0.0408888	0.772484	NOSIG
CRKL	NA	NA	NOTEST
CRLF3	NA	NA	NOTEST
CRLS1	NA	NA	NOTEST
CRMP1	NA	NA	NOTEST
CRNKL1	NA	NA	NOTEST
CROT	NA	NA	NOTEST
CRTAP	NA	NA	NOTEST
CRTC3	NA	NA	NOTEST
CRY1	0.147832	0.236947	NOSIG
CRYAB	NA	NA	NOTEST
CRYBG3	NA	NA	NOTEST
CRYZ	NA	NA	NOTEST
CRYZL1	NA	NA	NOTEST
CS	NA	NA	NOTEST
CSAD	NA	NA	NOTEST
CSDE1	-0.190248	1.35372e-06	Shorten
CSE1L	NA	NA	NOTEST
CSF1	NA	NA	NOTEST
CSGALNACT1	NA	NA	NOTEST
CSGALNACT2	NA	NA	NOTEST
CSK	NA	NA	NOTEST
CSNK1E	NA	NA	NOTEST
CSNK1G2	NA	NA	NOTEST
CSNK1G3	NA	NA	NOTEST
CSNK2A1	NA	NA	NOTEST
CSNK2A2	NA	NA	NOTEST
CSPP1	NA	NA	NOTEST
CSRNP2	NA	NA	NOTEST
CSRP1	NA	NA	NOTEST
CSRP2BP	NA	NA	NOTEST
CST3	NA	NA	NOTEST
CSTB	NA	NA	NOTEST
CSTF1	0.679366	1.36096e-05	Lengthen
CSTF2	NA	NA	NOTEST
CSTF2T	-0.0788913	0.158171	NOSIG
CSTF3	NA	NA	NOTEST
CT45A1	NA	NA	NOTEST
CT45A2	NA	NA	NOTEST
CT45A6	NA	NA	NOTEST
CTBP1	0.0218324	0.813314	NOSIG
CTBP1-AS1	NA	NA	NOTEST
CTBP2	-0.320409	2.51618e-07	Shorten
CTC1	NA	NA	NOTEST
CTDNEP1	0.0147346	0.859654	NOSIG
CTDSP1	NA	NA	NOTEST
CTDSP2	NA	NA	NOTEST
CTDSPL	NA	NA	NOTEST
CTDSPL2	0.251183	0.131785	NOSIG
CTGF	NA	NA	NOTEST
CTH	NA	NA	NOTEST
CTNND1	NA	NA	NOTEST
CTPS1	-0.0206145	0.75873	NOSIG
CTPS2	NA	NA	NOTEST
CTR9	NA	NA	NOTEST
CTSA	NA	NA	NOTEST
CTSB	0.00113301	0.988818	NOSIG
CTSD	NA	NA	NOTEST
CTSF	NA	NA	NOTEST
CTSL1	NA	NA	NOTEST
CTSZ	0.0511091	0.629691	NOSIG
CTTN	NA	NA	NOTEST
CTTNBP2NL	NA	NA	NOTEST
CTXN1	NA	NA	NOTEST
CUEDC2	NA	NA	NOTEST
CUL1	NA	NA	NOTEST
CUL2	-0.118783	0.441418	NOSIG
CUL3	NA	NA	NOTEST
CUL4A	-0.193616	0.0331898	Shorten
CUL4B	NA	NA	NOTEST
CUL5	-0.0115058	0.924967	NOSIG
CUTA	NA	NA	NOTEST
CUTC	NA	NA	NOTEST
CUX1	-0.0819881	0.24391	NOSIG
CUZD1	NA	NA	NOTEST
CWC15	NA	NA	NOTEST
CWC22	NA	NA	NOTEST
CWC25	NA	NA	NOTEST
CWF19L1	NA	NA	NOTEST
CWF19L2	NA	NA	NOTEST
CXADR	-0.0598181	0.508797	NOSIG
CXCL14	NA	NA	NOTEST
CXCR4	NA	NA	NOTEST
CXCR7	NA	NA	NOTEST
CXorf38	NA	NA	NOTEST
CXorf40A	NA	NA	NOTEST
CXorf40B	NA	NA	NOTEST
CXorf56	NA	NA	NOTEST
CXorf57	NA	NA	NOTEST
CXorf61	NA	NA	NOTEST
CXXC5	-0.482979	0	Shorten
CYB5B	-0.162978	0.231058	NOSIG
CYB5D1	NA	NA	NOTEST
CYB5R1	NA	NA	NOTEST
CYB5R3	NA	NA	NOTEST
CYBA	NA	NA	NOTEST
CYC1	NA	NA	NOTEST
CYCS	-0.139827	0.000196726	Shorten
CYFIP1	NA	NA	NOTEST
CYLD	NA	NA	NOTEST
CYP1B1	NA	NA	NOTEST
CYP26B1	NA	NA	NOTEST
CYP2R1	NA	NA	NOTEST
CYP51A1	-0.372265	0.0033764	Shorten
CYSTM1	NA	NA	NOTEST
CYTH1	-0.00113379	0.981026	NOSIG
CYTH2	NA	NA	NOTEST
CYTH3	NA	NA	NOTEST
DAAM1	NA	NA	NOTEST
DAB2	-0.273878	0.000341726	Shorten
DAB2IP	NA	NA	NOTEST
DACH1	NA	NA	NOTEST
DAD1	NA	NA	NOTEST
DAG1	NA	NA	NOTEST
DAGLA	NA	NA	NOTEST
DAGLB	NA	NA	NOTEST
DAK	-0.152883	0.345971	NOSIG
DALRD3	NA	NA	NOTEST
DAP3	0.0291606	0.864983	NOSIG
DARS	-0.655611	0	Shorten
DARS2	NA	NA	NOTEST
DAZAP2	NA	NA	NOTEST
DBF4	-0.425689	0.0218823	Shorten
DBF4B	NA	NA	NOTEST
DBI	NA	NA	NOTEST
DBN1	NA	NA	NOTEST
DBNL	0.0132565	0.868911	NOSIG
DBT	NA	NA	NOTEST
DCAF12	NA	NA	NOTEST
DCAF13	NA	NA	NOTEST
DCAF16	NA	NA	NOTEST
DCAF17	NA	NA	NOTEST
DCAF4	NA	NA	NOTEST
DCAF5	NA	NA	NOTEST
DCAF6	NA	NA	NOTEST
DCAF8	NA	NA	NOTEST
DCAKD	NA	NA	NOTEST
DCBLD2	NA	NA	NOTEST
DCK	NA	NA	NOTEST
DCLK2	NA	NA	NOTEST
DCLRE1C	NA	NA	NOTEST
DCP1A	NA	NA	NOTEST
DCPS	NA	NA	NOTEST
DCTD	-0.262206	0.0931637	NOSIG
DCTN1	NA	NA	NOTEST
DCTN2	NA	NA	NOTEST
DCTN4	NA	NA	NOTEST
DCTN6	NA	NA	NOTEST
DCTPP1	NA	NA	NOTEST
DCUN1D1	-0.389327	0.00278541	Shorten
DCUN1D5	NA	NA	NOTEST
DCXR	NA	NA	NOTEST
DDA1	NA	NA	NOTEST
DDAH1	NA	NA	NOTEST
DDB1	NA	NA	NOTEST
DDB2	NA	NA	NOTEST
DDC	NA	NA	NOTEST
DDHD2	-0.076344	0.52899	NOSIG
DDIT4	NA	NA	NOTEST
DDOST	NA	NA	NOTEST
DDRGK1	NA	NA	NOTEST
DDT	NA	NA	NOTEST
DDX1	NA	NA	NOTEST
DDX17	0.215606	0.000604852	Lengthen
DDX18	-0.334508	0.0033323	Shorten
DDX19A	NA	NA	NOTEST
DDX21	0.0603599	0.532386	NOSIG
DDX23	NA	NA	NOTEST
DDX24	NA	NA	NOTEST
DDX27	NA	NA	NOTEST
DDX28	NA	NA	NOTEST
DDX31	NA	NA	NOTEST
DDX39A	NA	NA	NOTEST
DDX39B	NA	NA	NOTEST
DDX3X	-0.28179	0	Shorten
DDX41	NA	NA	NOTEST
DDX42	NA	NA	NOTEST
DDX46	-0.242338	0.00143526	Shorten
DDX47	NA	NA	NOTEST
DDX5	NA	NA	NOTEST
DDX50	NA	NA	NOTEST
DDX51	NA	NA	NOTEST
DDX52	-0.322082	0.00627681	Shorten
DDX54	NA	NA	NOTEST
DDX55	0.0509635	0.540828	NOSIG
DDX56	NA	NA	NOTEST
DDX59	NA	NA	NOTEST
DDX6	0.0157836	0.880318	NOSIG
DDX60L	NA	NA	NOTEST
DEAF1	NA	NA	NOTEST
DECR1	NA	NA	NOTEST
DECR2	NA	NA	NOTEST
DEGS1	NA	NA	NOTEST
DEK	0.00984509	0.87435	NOSIG
DENND1A	NA	NA	NOTEST
DENND4B	NA	NA	NOTEST
DENND5B	-0.0373354	0.822748	NOSIG
DENR	-0.180893	0.0993504	NOSIG
DEPDC1	-0.354126	0.00608717	Shorten
DEPDC1B	NA	NA	NOTEST
DERA	NA	NA	NOTEST
DERL1	NA	NA	NOTEST
DERL2	NA	NA	NOTEST
DESI1	NA	NA	NOTEST
DESI2	NA	NA	NOTEST
DEXI	NA	NA	NOTEST
DFFA	NA	NA	NOTEST
DFNA5	NA	NA	NOTEST
DFNB31	NA	NA	NOTEST
DGAT1	NA	NA	NOTEST
DGCR14	NA	NA	NOTEST
DGCR2	NA	NA	NOTEST
DGCR6	NA	NA	NOTEST
DGCR8	NA	NA	NOTEST
DGKA	NA	NA	NOTEST
DGKD	NA	NA	NOTEST
DGKE	NA	NA	NOTEST
DGUOK	NA	NA	NOTEST
DHCR24	NA	NA	NOTEST
DHCR7	0.0432009	0.740016	NOSIG
DHPS	NA	NA	NOTEST
DHRS1	NA	NA	NOTEST
DHRS7	NA	NA	NOTEST
DHRSX	NA	NA	NOTEST
DHTKD1	NA	NA	NOTEST
DHX15	NA	NA	NOTEST
DHX16	NA	NA	NOTEST
DHX30	NA	NA	NOTEST
DHX32	NA	NA	NOTEST
DHX33	NA	NA	NOTEST
DHX35	NA	NA	NOTEST
DHX36	NA	NA	NOTEST
DHX38	NA	NA	NOTEST
DHX40	NA	NA	NOTEST
DHX8	NA	NA	NOTEST
DHX9	NA	NA	NOTEST
DIAPH3	0.176797	0.22549	NOSIG
DIDO1	NA	NA	NOTEST
DIEXF	NA	NA	NOTEST
DIMT1	0.0431339	0.798581	NOSIG
DIP2A	NA	NA	NOTEST
DIP2B	NA	NA	NOTEST
DIP2C	NA	NA	NOTEST
DIRC2	NA	NA	NOTEST
DIS3	NA	NA	NOTEST
DIS3L	-0.810689	0	Shorten
DIXDC1	-0.573489	0.000825841	Shorten
DKC1	0.0231345	0.797508	NOSIG
DKFZp434J194	NA	NA	NOTEST
DKFZp586G0322	NA	NA	NOTEST
DKFZp667P0924	NA	NA	NOTEST
DKK1	NA	NA	NOTEST
DKK3	NA	NA	NOTEST
DLAT	-0.160143	0.147014	NOSIG
DLD	-0.0582816	0.67135	NOSIG
DLG1	-0.16265	0.245417	NOSIG
DLG3	NA	NA	NOTEST
DLGAP1-AS1	NA	NA	NOTEST
DLGAP4	NA	NA	NOTEST
DLX4	NA	NA	NOTEST
DMAP1	NA	NA	NOTEST
DMKN	-0.0784006	0.598939	NOSIG
DMRTA2	NA	NA	NOTEST
DMTF1	NA	NA	NOTEST
DMXL1	NA	NA	NOTEST
DNAAF2	NA	NA	NOTEST
DNAH7	NA	NA	NOTEST
DNAJA1	-0.268359	8.86192e-11	Shorten
DNAJA2	NA	NA	NOTEST
DNAJB1	-0.0991314	0.300686	NOSIG
DNAJB11	NA	NA	NOTEST
DNAJB14	NA	NA	NOTEST
DNAJB4	NA	NA	NOTEST
DNAJB6	NA	NA	NOTEST
DNAJB9	NA	NA	NOTEST
DNAJC1	NA	NA	NOTEST
DNAJC10	-0.284461	0.00608364	Shorten
DNAJC11	NA	NA	NOTEST
DNAJC12	-0.137526	0.402851	NOSIG
DNAJC13	NA	NA	NOTEST
DNAJC14	NA	NA	NOTEST
DNAJC19	-0.131017	0.269605	NOSIG
DNAJC2	0.0228399	0.722361	NOSIG
DNAJC21	-0.247919	0.00216518	Shorten
DNAJC22	NA	NA	NOTEST
DNAJC24	-0.104894	0.304069	NOSIG
DNAJC3	-0.320177	0.0147527	Shorten
DNAJC5	NA	NA	NOTEST
DNAJC7	NA	NA	NOTEST
DNAJC8	NA	NA	NOTEST
DNAJC9	-0.0905815	0.581643	NOSIG
DNALI1	NA	NA	NOTEST
DNASE1L1	NA	NA	NOTEST
DNASE2	NA	NA	NOTEST
DND1	NA	NA	NOTEST
DNER	NA	NA	NOTEST
DNM1L	-0.20311	0.00371993	Shorten
DNM2	NA	NA	NOTEST
DNMT1	NA	NA	NOTEST
DNPEP	NA	NA	NOTEST
DNTTIP1	NA	NA	NOTEST
DNTTIP2	0.145167	1.47463e-06	Lengthen
DOCK2	NA	NA	NOTEST
DOCK3	NA	NA	NOTEST
DOK4	NA	NA	NOTEST
DOLK	NA	NA	NOTEST
DOLPP1	NA	NA	NOTEST
DONSON	0.0192082	0.859437	NOSIG
DPCD	NA	NA	NOTEST
DPF1	NA	NA	NOTEST
DPH3	NA	NA	NOTEST
DPH6	NA	NA	NOTEST
DPM1	NA	NA	NOTEST
DPP3	NA	NA	NOTEST
DPP9	NA	NA	NOTEST
DPY19L1	-0.455882	0.00991269	Shorten
DPY19L2P2	NA	NA	NOTEST
DPY19L4	-0.313848	0.0758327	NOSIG
DPY30	NA	NA	NOTEST
DPYSL2	NA	NA	NOTEST
DR1	NA	NA	NOTEST
DRAM2	-0.15581	0.370754	NOSIG
DRAP1	NA	NA	NOTEST
DRG1	NA	NA	NOTEST
DRG2	NA	NA	NOTEST
DROSHA	-0.0312316	0.669317	NOSIG
DSCC1	NA	NA	NOTEST
DSE	NA	NA	NOTEST
DSEL	NA	NA	NOTEST
DSG2	-0.132827	0.0860689	NOSIG
DSN1	-0.54735	8.0846e-09	Shorten
DSP	NA	NA	NOTEST
DST	NA	NA	NOTEST
DSTN	-0.0154775	0.843831	NOSIG
DSTNP2	NA	NA	NOTEST
DSTYK	NA	NA	NOTEST
DTD1	NA	NA	NOTEST
DTD2	NA	NA	NOTEST
DTL	-0.347283	0.022769	Shorten
DTWD2	NA	NA	NOTEST
DTX4	NA	NA	NOTEST
DUS2L	NA	NA	NOTEST
DUSP1	NA	NA	NOTEST
DUSP11	NA	NA	NOTEST
DUSP12	NA	NA	NOTEST
DUSP14	NA	NA	NOTEST
DUSP16	NA	NA	NOTEST
DUSP5	NA	NA	NOTEST
DUSP5P1	NA	NA	NOTEST
DUSP7	NA	NA	NOTEST
DUT	-0.0214163	0.68532	NOSIG
DVL1	NA	NA	NOTEST
DVL2	NA	NA	NOTEST
DYNC1H1	NA	NA	NOTEST
DYNC1I2	NA	NA	NOTEST
DYNC1LI1	NA	NA	NOTEST
DYNC1LI2	NA	NA	NOTEST
DYNC2LI1	NA	NA	NOTEST
DYNLL1	NA	NA	NOTEST
DYNLL2	0.0593914	0.749095	NOSIG
DYNLRB1	NA	NA	NOTEST
DYNLT1	NA	NA	NOTEST
DYNLT3	-0.448301	0.000373293	Shorten
E2F1	NA	NA	NOTEST
E2F3	NA	NA	NOTEST
E2F4	NA	NA	NOTEST
E2F5	NA	NA	NOTEST
E2F6	-0.212814	0.243764	NOSIG
E2F8	NA	NA	NOTEST
EAF1	NA	NA	NOTEST
EARS2	NA	NA	NOTEST
EBAG9	NA	NA	NOTEST
EBI3	NA	NA	NOTEST
EBNA1BP2	0.293156	1.4988e-13	Lengthen
EBP	NA	NA	NOTEST
ECD	NA	NA	NOTEST
ECE1	NA	NA	NOTEST
ECE2	NA	NA	NOTEST
ECH1	NA	NA	NOTEST
ECI1	NA	NA	NOTEST
ECI2	-0.110432	0.463851	NOSIG
EDARADD	NA	NA	NOTEST
EDC3	NA	NA	NOTEST
EDEM1	NA	NA	NOTEST
EDEM3	NA	NA	NOTEST
EDF1	NA	NA	NOTEST
EDN1	-0.234984	0.110995	NOSIG
EEA1	NA	NA	NOTEST
EEF1A2	NA	NA	NOTEST
EEF1D	NA	NA	NOTEST
EEF1E1	-0.0111359	0.875797	NOSIG
EEF1G	NA	NA	NOTEST
EEF2	NA	NA	NOTEST
EEF2K	NA	NA	NOTEST
EFCAB10	NA	NA	NOTEST
EFCAB14	-0.181738	0.233364	NOSIG
EFCAB2	NA	NA	NOTEST
EFEMP1	-0.03253	0.856274	NOSIG
EFHC2	NA	NA	NOTEST
EFHD2	NA	NA	NOTEST
EFNA1	NA	NA	NOTEST
EFNB2	NA	NA	NOTEST
EFR3A	NA	NA	NOTEST
EFTUD2	0.149151	0.190603	NOSIG
EGFL8	NA	NA	NOTEST
EGFR	-0.127288	0.426665	NOSIG
EGLN1	-0.287147	5.10639e-05	Shorten
EGR1	NA	NA	NOTEST
EHBP1	NA	NA	NOTEST
EHD1	NA	NA	NOTEST
EHMT1	-0.336489	0.0569796	NOSIG
EID1	-0.093929	0.0109351	Shorten
EID2	NA	NA	NOTEST
EID2B	NA	NA	NOTEST
EIF1	-0.07011	0.0611954	NOSIG
EIF1AX	-0.158939	2.02743e-09	Shorten
EIF1B	NA	NA	NOTEST
EIF2A	NA	NA	NOTEST
EIF2AK2	-0.136998	0.386243	NOSIG
EIF2AK3	NA	NA	NOTEST
EIF2AK4	-0.00655479	0.846781	NOSIG
EIF2B1	-0.0608011	0.429285	NOSIG
EIF2B2	NA	NA	NOTEST
EIF2B4	NA	NA	NOTEST
EIF2D	NA	NA	NOTEST
EIF2S1	NA	NA	NOTEST
EIF2S3	-0.206464	6.36252e-06	Shorten
EIF3A	-0.488658	1.3652e-08	Shorten
EIF3C	NA	NA	NOTEST
EIF3CL	-0.0778499	0.664688	NOSIG
EIF3D	NA	NA	NOTEST
EIF3E	-0.0375756	0.676873	NOSIG
EIF3F	NA	NA	NOTEST
EIF3G	NA	NA	NOTEST
EIF3H	0.0241987	0.761731	NOSIG
EIF3I	0.0530801	0.246835	NOSIG
EIF3J	-0.0595363	0.330637	NOSIG
EIF3L	NA	NA	NOTEST
EIF4A3	NA	NA	NOTEST
EIF4B	0.0282391	0.844887	NOSIG
EIF4E	-0.0474105	0.747791	NOSIG
EIF4E2	-0.249569	0.00885749	Shorten
EIF4EBP1	NA	NA	NOTEST
EIF4EBP2	0.0420014	0.80376	NOSIG
EIF4ENIF1	NA	NA	NOTEST
EIF4G2	-0.0138951	0.63156	NOSIG
EIF4G3	0.12741	0.296995	NOSIG
EIF4H	NA	NA	NOTEST
EIF5	-0.0508723	0.747646	NOSIG
EIF5A	0.0349428	0.788391	NOSIG
EIF5B	0.118804	0.210688	NOSIG
EIF6	NA	NA	NOTEST
ELAC2	NA	NA	NOTEST
ELAVL1	NA	NA	NOTEST
ELF1	NA	NA	NOTEST
ELF2	NA	NA	NOTEST
ELF3	NA	NA	NOTEST
ELF4	NA	NA	NOTEST
ELFN2	NA	NA	NOTEST
ELK4	NA	NA	NOTEST
ELL	NA	NA	NOTEST
ELL2	-0.264267	0.0616719	NOSIG
ELMO2	NA	NA	NOTEST
ELMSAN1	NA	NA	NOTEST
ELOF1	NA	NA	NOTEST
ELOVL1	NA	NA	NOTEST
ELP3	NA	NA	NOTEST
ELP6	NA	NA	NOTEST
Em:AC005003.4	NA	NA	NOTEST
EMC1	-0.327327	0.029913	Shorten
EMC2	NA	NA	NOTEST
EMC3	0.368633	0.00176028	Lengthen
EMC6	NA	NA	NOTEST
EMC7	NA	NA	NOTEST
EMC9	NA	NA	NOTEST
EME1	NA	NA	NOTEST
EME2	NA	NA	NOTEST
EMG1	NA	NA	NOTEST
EML1	NA	NA	NOTEST
EML2	NA	NA	NOTEST
EML4	NA	NA	NOTEST
EML6	0.12363	0.0788979	NOSIG
EMP2	-0.236492	3.96026e-05	Shorten
EMR2	NA	NA	NOTEST
ENAH	-0.0548435	0.520921	NOSIG
ENDOD1	NA	NA	NOTEST
ENO1	0.0427776	0.116279	NOSIG
ENO2	NA	NA	NOTEST
ENO3	NA	NA	NOTEST
ENOPH1	NA	NA	NOTEST
ENOSF1	0.0315202	0.616816	NOSIG
ENOX1	NA	NA	NOTEST
ENOX2	NA	NA	NOTEST
ENPP1	-0.342324	0.0492404	Shorten
ENSA	0.0839422	0.526244	NOSIG
ENTPD4	NA	NA	NOTEST
ENTPD7	NA	NA	NOTEST
ENY2	-0.114119	0.0249564	Shorten
EP300	NA	NA	NOTEST
EP400NL	NA	NA	NOTEST
EPAS1	-0.254931	0.00867327	Shorten
EPB41	NA	NA	NOTEST
EPB41L1	-0.344804	0.0237572	Shorten
EPB41L2	NA	NA	NOTEST
EPB41L4A	NA	NA	NOTEST
EPB41L5	NA	NA	NOTEST
EPC1	NA	NA	NOTEST
EPC2	NA	NA	NOTEST
EPCAM	NA	NA	NOTEST
EPHA2	NA	NA	NOTEST
EPHX2	NA	NA	NOTEST
EPM2AIP1	-0.38586	0.00114871	Shorten
EPN1	NA	NA	NOTEST
EPOR	NA	NA	NOTEST
EPPK1	-0.0181413	0.914531	NOSIG
EPRS	0.421093	2.50199e-06	Lengthen
EPS15	NA	NA	NOTEST
EPS8	NA	NA	NOTEST
EPS8L3	NA	NA	NOTEST
EPT1	NA	NA	NOTEST
ERAL1	NA	NA	NOTEST
ERAP1	0.00288464	0.975429	NOSIG
ERBB2IP	NA	NA	NOTEST
ERCC1	NA	NA	NOTEST
ERCC4	NA	NA	NOTEST
ERCC6L	NA	NA	NOTEST
ERGIC1	NA	NA	NOTEST
ERGIC2	-0.079749	0.228518	NOSIG
ERGIC3	NA	NA	NOTEST
ERH	-0.39652	0.0227366	Shorten
ERI1	NA	NA	NOTEST
ERI3	NA	NA	NOTEST
ERICH1	NA	NA	NOTEST
ERLEC1	-0.1742	0.010461	Shorten
ERLIN2	NA	NA	NOTEST
ERN2	NA	NA	NOTEST
ERO1L	NA	NA	NOTEST
ERP44	NA	NA	NOTEST
ERRFI1	NA	NA	NOTEST
ESCO2	NA	NA	NOTEST
ESD	0.137659	0.115122	NOSIG
ESF1	0.0875366	0.483744	NOSIG
ESPL1	NA	NA	NOTEST
ESPN	-0.164992	0.343229	NOSIG
ESRP2	0.1275	0.420023	NOSIG
ESRRA	NA	NA	NOTEST
ESYT1	NA	NA	NOTEST
ESYT2	NA	NA	NOTEST
ETAA1	NA	NA	NOTEST
ETF1	-0.213747	0.0414487	Shorten
ETFA	NA	NA	NOTEST
ETFB	NA	NA	NOTEST
ETFDH	NA	NA	NOTEST
ETHE1	NA	NA	NOTEST
ETV6	NA	NA	NOTEST
EVA1C	NA	NA	NOTEST
EVL	NA	NA	NOTEST
EVPL	NA	NA	NOTEST
EWSR1	NA	NA	NOTEST
EXD2	NA	NA	NOTEST
EXD3	NA	NA	NOTEST
EXO1	NA	NA	NOTEST
EXO5	NA	NA	NOTEST
EXOC1	NA	NA	NOTEST
EXOC2	NA	NA	NOTEST
EXOC3	NA	NA	NOTEST
EXOC5	-0.549329	0.00262284	Shorten
EXOC6	NA	NA	NOTEST
EXOG	NA	NA	NOTEST
EXOSC1	0.106047	0.431593	NOSIG
EXOSC10	NA	NA	NOTEST
EXOSC2	0.00374418	0.971665	NOSIG
EXOSC6	NA	NA	NOTEST
EXOSC7	NA	NA	NOTEST
EXOSC8	NA	NA	NOTEST
EXOSC9	0.313	0.0145011	Lengthen
EXT1	NA	NA	NOTEST
EXTL2	NA	NA	NOTEST
EYA4	NA	NA	NOTEST
EZH2	-0.0437185	0.558606	NOSIG
EZR	-0.0952241	0.178086	NOSIG
F11R	NA	NA	NOTEST
F12	NA	NA	NOTEST
F2R	0.00457071	0.979053	NOSIG
F8A1	NA	NA	NOTEST
FA2H	NA	NA	NOTEST
FAAH2	NA	NA	NOTEST
FABP3	0.357226	0.00121719	Lengthen
FABP5	NA	NA	NOTEST
FADD	NA	NA	NOTEST
FADS1	-0.0819951	0.201187	NOSIG
FADS3	NA	NA	NOTEST
FAF1	NA	NA	NOTEST
FAF2	-0.260063	0.0100388	Shorten
FAHD1	-0.352523	0.000516702	Shorten
FAHD2A	NA	NA	NOTEST
FAHD2B	NA	NA	NOTEST
FAIM	NA	NA	NOTEST
FAM101B	-0.240335	0.167396	NOSIG
FAM102B	NA	NA	NOTEST
FAM103A1	NA	NA	NOTEST
FAM104A	NA	NA	NOTEST
FAM105A	NA	NA	NOTEST
FAM105B	NA	NA	NOTEST
FAM107B	-0.279876	0.00944631	Shorten
FAM111A	NA	NA	NOTEST
FAM111B	-0.166544	0.216785	NOSIG
FAM114A1	NA	NA	NOTEST
FAM117B	NA	NA	NOTEST
FAM118B	NA	NA	NOTEST
FAM120A	-0.167623	0.00480449	Shorten
FAM120AOS	NA	NA	NOTEST
FAM120B	NA	NA	NOTEST
FAM122A	NA	NA	NOTEST
FAM122B	NA	NA	NOTEST
FAM127A	NA	NA	NOTEST
FAM127C	NA	NA	NOTEST
FAM129A	NA	NA	NOTEST
FAM129B	NA	NA	NOTEST
FAM131C	NA	NA	NOTEST
FAM133B	NA	NA	NOTEST
FAM134B	-0.434846	0.000756323	Shorten
FAM135A	NA	NA	NOTEST
FAM136A	-0.314917	0.00994585	Shorten
FAM13A	NA	NA	NOTEST
FAM13B	NA	NA	NOTEST
FAM160B2	NA	NA	NOTEST
FAM161A	NA	NA	NOTEST
FAM161B	NA	NA	NOTEST
FAM162A	NA	NA	NOTEST
FAM166A	NA	NA	NOTEST
FAM168B	0.184755	0.21018	NOSIG
FAM169A	NA	NA	NOTEST
FAM171A1	NA	NA	NOTEST
FAM175A	NA	NA	NOTEST
FAM175B	NA	NA	NOTEST
FAM188A	NA	NA	NOTEST
FAM189B	NA	NA	NOTEST
FAM192A	NA	NA	NOTEST
FAM193B	NA	NA	NOTEST
FAM195A	NA	NA	NOTEST
FAM199X	NA	NA	NOTEST
FAM204A	-0.410798	0.0244469	Shorten
FAM206A	NA	NA	NOTEST
FAM208B	NA	NA	NOTEST
FAM210B	NA	NA	NOTEST
FAM213A	-0.350043	8.96513e-07	Shorten
FAM216A	NA	NA	NOTEST
FAM217B	NA	NA	NOTEST
FAM219A	NA	NA	NOTEST
FAM21A	NA	NA	NOTEST
FAM21B	NA	NA	NOTEST
FAM21C	NA	NA	NOTEST
FAM220A	NA	NA	NOTEST
FAM222A	NA	NA	NOTEST
FAM222B	NA	NA	NOTEST
FAM229A	NA	NA	NOTEST
FAM229B	NA	NA	NOTEST
FAM32A	NA	NA	NOTEST
FAM35A	NA	NA	NOTEST
FAM3A	NA	NA	NOTEST
FAM45B	-0.589147	5.58299e-08	Shorten
FAM46A	-0.147087	0.358326	NOSIG
FAM49B	-0.145879	0.164044	NOSIG
FAM50A	NA	NA	NOTEST
FAM53B	NA	NA	NOTEST
FAM57A	-0.327327	0.0779496	NOSIG
FAM58A	NA	NA	NOTEST
FAM60A	-0.117254	0.481728	NOSIG
FAM65A	NA	NA	NOTEST
FAM69A	NA	NA	NOTEST
FAM71E1	NA	NA	NOTEST
FAM72A	NA	NA	NOTEST
FAM72B	NA	NA	NOTEST
FAM73A	NA	NA	NOTEST
FAM73B	NA	NA	NOTEST
FAM76A	NA	NA	NOTEST
FAM76B	-0.301208	0.0369033	Shorten
FAM81A	-0.489696	0.00640076	Shorten
FAM83A	NA	NA	NOTEST
FAM83B	NA	NA	NOTEST
FAM83D	NA	NA	NOTEST
FAM83H	NA	NA	NOTEST
FAM86A	NA	NA	NOTEST
FAM86C2P	NA	NA	NOTEST
FAM8A1	-0.101967	0.582929	NOSIG
FAM91A1	NA	NA	NOTEST
FAM92A1	NA	NA	NOTEST
FAM96B	NA	NA	NOTEST
FAM98A	NA	NA	NOTEST
FAM98B	-0.211511	0.028678	Shorten
FANCD2	NA	NA	NOTEST
FANCG	NA	NA	NOTEST
FANCI	NA	NA	NOTEST
FANCL	-0.433945	3.4796e-05	Shorten
FAR1	NA	NA	NOTEST
FARP1	-0.0125157	0.92878	NOSIG
FARP2	NA	NA	NOTEST
FARS2	NA	NA	NOTEST
FARSA	NA	NA	NOTEST
FARSB	-0.0755929	0.654721	NOSIG
FASN	NA	NA	NOTEST
FASTKD1	NA	NA	NOTEST
FASTKD2	NA	NA	NOTEST
FASTKD5	NA	NA	NOTEST
FAT1	NA	NA	NOTEST
FAU	NA	NA	NOTEST
FBLIM1	NA	NA	NOTEST
FBLN1	0.0195965	0.905116	NOSIG
FBLN7	NA	NA	NOTEST
FBN1	NA	NA	NOTEST
FBN2	NA	NA	NOTEST
FBRSL1	NA	NA	NOTEST
FBXL15	NA	NA	NOTEST
FBXL17	NA	NA	NOTEST
FBXL18	NA	NA	NOTEST
FBXL19-AS1	NA	NA	NOTEST
FBXL3	NA	NA	NOTEST
FBXL5	NA	NA	NOTEST
FBXO11	NA	NA	NOTEST
FBXO18	NA	NA	NOTEST
FBXO21	-0.625571	6.52641e-11	Shorten
FBXO22	NA	NA	NOTEST
FBXO3	NA	NA	NOTEST
FBXO30	NA	NA	NOTEST
FBXO33	-0.575327	2.36019e-05	Shorten
FBXO34	NA	NA	NOTEST
FBXO38	NA	NA	NOTEST
[truncated: 4,532 more rows]
