# Supplementary material for: Suppression of CPSF6 Enhances Apoptosis Through Alternative Polyadenylation-Mediated Shortening of the VHL 3′UTR in Gastric Cancer Cells
Source: Front Genet. 2021 Sep 14;12:707644. doi: 10.3389/fgene.2021.707644 (PMC8477001; doi:10.3389/fgene.2021.707644)
Supplement: Supplementary Table 6 — The list of genes with shortened 3′UTR shared by AGS shCPSF6-1 and shCPSF6-2 cells. [file Table_6.XLSX]

## Sheet: Overlap
3‘UTR shortened genes in AGS shCPSF6-1	3‘UTR shortened genes in AGS shCPSF6-2 cells	Overlap
ABCC2	ABCC2	ABCC2
ABHD2	ABHD5	ABHD5
ABHD5	ACER3	ACSL3
ABI2	ACSL3	ADAM10
ACAP2	ACSL4	AK4
ACSL3	ACTB	AKIRIN1
ADAM10	ACTN1	ALCAM
AK4	ACTN4	ANP32E
AKAP10	ACTR2	APLP2
AKIRIN1	ADAM10	ATAD1
ALCAM	ADAM17	ATF1
ALG13	ADAM9	ATP1B1
AMD1	AGAP1	BAG5
ANAPC13	AHCYL1	BCLAF1
ANK3	AIDA	BNIP2
ANP32E	AK4	BNIP3L
APLP2	AKAP1	BZW1
ARF4	AKIRIN1	C5orf28
ARF6	ALCAM	C6orf62
ARFGAP3	ALDH9A1	C7orf73
ARL5A	AMOTL2	CALD1
ARPP19	ANKIB1	CALM1
ASAH1	ANKRD10	CAST
ASXL1	ANKRD17	CCDC47
ATAD1	ANP32A	CCDC82
ATF1	ANP32E	CCT6A
ATF6	AP3M1	CD59
ATP1B1	APLP2	CDK1
BAG5	APOL1	CEP57
BCAS2	ARHGAP11A	CHORDC1
BCLAF1	ARHGAP35	CIAO1
BNIP2	ARID1A	CISD1
BNIP3L	ARPC5	CKS1B
BTBD3	ASPH	CNN3
BZW1	ATAD1	CNOT8
C11orf58	ATF1	COL4A1
C12orf75	ATG4A	COX15
C5orf24	ATP1B1	CPS1
C5orf28	ATP1B3	CPT1A
C6orf62	ATP5E	CSDE1
C7orf73	ATRX	CTBP2
CALD1	AZIN1	CUL4A
CALM1	BAG5	CXXC5
CALR	BAZ1B	CYCS
CAMTA1	BAZ2A	CYP51A1
CAPRIN1	BCLAF1	DAB2
CAST	BMP6	DBF4
CCDC14	BNIP2	DCUN1D1
CCDC47	BNIP3L	DDX18
CCDC82	BRCC3	DDX3X
CCNA2	BZW1	DDX46
CCNL2	C12orf23	DDX52
CCT5	C16orf45	DNAJA1
CCT6A	C19orf40	DNAJC10
CD59	C1orf198	DNAJC21
CDC73	C5orf28	DNM1L
CDK1	C6orf62	DSN1
CEP57	C7orf73	DTL
CHORDC1	CACYBP	EGLN1
CIAO1	CALD1	EID1
CISD1	CALM1	EIF2S3
CKS1B	CAMK2N1	EIF4E2
CLMP	CAND1	ENY2
CNBP	CANX	ERLEC1
CNN3	CASK	FAM136A
CNOT8	CASP6	FANCL
COL4A1	CAST	FDX1
COX15	CBX4	FGF2
COX19	CCDC47	FOPNL
CPS1	CCDC82	FOXC1
CPT1A	CCND1	G3BP2
CSDE1	CCT6A	GALNT1
CSTF2T	CD59	GCLC
CTBP2	CDK1	GDE1
CTSB	CDK6	GLO1
CUL4A	CEP57	GNAI3
CUL5	CES2	GNB1
CXXC5	CHMP3	GNG12
CYCS	CHMP4C	GNG5
CYP51A1	CHORDC1	GOLGA8A
DAB2	CHSY1	GOLM1
DBF4	CIAO1	GRSF1
DCTD	CISD1	H3F3B
DCUN1D1	CKS1B	HDGFRP3
DDX18	CLIP1	HERC4
DDX21	CMBL	HINT3
DDX3X	CNDP2	HMGCS1
DDX46	CNN3	HNRNPH3
DDX52	CNOT1	HNRNPU
DLD	CNOT7	HSBP1
DNAJA1	CNOT8	HSDL2
DNAJC10	COG7	HSP90AA1
DNAJC21	COL15A1	HSPH1
DNM1L	COL4A1	IDH3A
DSN1	COPA	IER3IP1
DTL	COX15	IFRD1
EGLN1	COX7A2	IGF1R
EID1	CPS1	IQCB1
EIF2A	CPSF2	IRF2BP2
EIF2S3	CPT1A	JAZF1
EIF4E	CREB3L2	KIF20B
EIF4E2	CRIM1	KPNA3
EIF5	CSDE1	LAPTM4B
ELL2	CTBP2	LIMCH1
ENY2	CUL4A	LIMS1
ERLEC1	CXXC5	LINC00657
EZR	CYCS	MALAT1
FAM136A	CYP51A1	MAP1LC3B
FAM168B	DAB2	MAP4K5
FAM91A1	DARS	MAPK1
FANCL	DBF4	MAPK1IP1L
FAR1	DCUN1D1	MAPRE1
FDX1	DDX18	MARCH6
FGF2	DDX3X	MATR3
FKBP2	DDX46	MCFD2
FOPNL	DDX52	MCMBP
FOXC1	DEPDC1	MESDC2
G3BP2	DIS3L	METTL9
GABPB1	DIXDC1	MRPS10
GALNT1	DNAJA1	MTDH
GCLC	DNAJC10	MZT1
GDA	DNAJC21	NAA50
GDE1	DNAJC3	NACC2
GHITM	DNM1L	NCL
GLO1	DPY19L1	NCOR1
GLRX3	DSN1	NDC1
GMFB	DTL	NDFIP1
GNAI3	DYNLT3	NEK2
GNB1	EGLN1	NHP2L1
GNG12	EID1	NIPA2
GNG5	EIF1AX	NOLC1
GOLGA8A	EIF2S3	NPEPPS
GOLGA8B	EIF3A	NQO1
GOLM1	EIF4E2	NRAS
GPR180	EMC1	NUCKS1
GRAMD3	EMP2	NUDT21
GRB2	ENPP1	OSBPL8
GRSF1	ENY2	OXCT1
GSPT1	EPAS1	PAIP1
H3F3B	EPB41L1	PBK
HDGFRP3	EPM2AIP1	PDIA6
HERC4	ERH	PDS5A
HINT3	ERLEC1	PDXK
HLCS	ETF1	PGK1
HMGCS1	EXOC5	PGRMC1
HNRNPH3	FAF2	PGRMC2
HNRNPU	FAHD1	PNN
HNRPDL	FAM107B	PODXL
HPS5	FAM120A	POLR2K
HSBP1	FAM134B	POP1
HSDL2	FAM136A	PPP1CB
HSP90AA1	FAM204A	PPP1R2
HSPH1	FAM213A	PPP2CA
HTATIP2	FAM45B	PPP6C
IDH3A	FAM76B	PRPF38B
IDI1	FAM81A	PRSS23
IER3IP1	FAM98B	PTCD3
IFRD1	FANCL	PTP4A1
IGF1R	FBXO21	RAB10
IPO9	FBXO33	RAB2A
IQCB1	FBXO45	RABEP1
IRF2BP2	FDX1	RABGGTB
JAG2	FGF2	RAN
JAZF1	FLVCR1	RAP1B
KCTD12	FOPNL	RBM18
KIAA1143	FOXC1	RBM27
KIAA1549	FOXQ1	RBM39
KIF20B	G3BP1	RBM8A
KPNA3	G3BP2	RBMS1
KYNU	GALM	RCN1
LAPTM4B	GALNT1	RDX
LIMCH1	GATAD1	RSRC1
LIMS1	GBAS	SCCPDH
LIN7C	GCLC	SCD
LINC00657	GDE1	SCML1
LRIF1	GLCCI1	SCO1
MALAT1	GLIPR1	SDAD1
MAP1LC3B	GLO1	SEC22B
MAP4K5	GLT8D1	SEC24A
MAP7	GLTP	SEC62
MAPK1	GNAI3	SEL1L
MAPK1IP1L	GNB1	SERBP1
MAPRE1	GNG12	SERP1
MARCH6	GNG5	SETX
MATR3	GOLGA7	SFXN1
MAU2	GOLGA8A	SKIL
MBTPS2	GOLM1	SLC38A1
MCFD2	GPAM	SOAT1
MCMBP	GPATCH4	SPIN1
MESDC2	GRSF1	SRD5A1
MET	GXYLT1	SRP72
METAP2	H2AFY	SRSF10
METTL9	H3F3B	SRSF3
MLEC	HDGF	SSR1
MPC2	HDGFRP3	SSR3
MRGBP	HERC4	STS
MRPL3	HINT3	SUB1
MRPS10	HMGCS1	SUMO1
MTDH	HNRNPA0	SUMO3
MTF2	HNRNPA3	SYNCRIP
MZT1	HNRNPD	TAF1D
NAA50	HNRNPH3	TBC1D15
NAB1	HNRNPR	TEAD1
NACC2	HNRNPU	TFRC
NCL	HNRNPUL1	TIA1
NCOR1	HOXB7	TIMM17A
NDC1	HSBP1	TMED10
NDFIP1	HSDL2	TMEM106B
NDUFA5	HSP90AA1	TMEM167A
NDUFAF4	HSPA1B	TMEM245
NDUFB6	HSPH1	TMEM30A
NEK2	IDH3A	TMOD3
NET1	IER3IP1	TMPO
NHP2L1	IFI35	TNPO1
NIPA2	IFRD1	TOMM20
NNT	IGF1R	TOPBP1
NOLC1	IKBIP	TPD52
NPAT	IL10RB	TPX2
NPEPPS	IL13RA1	TRA2B
NQO1	IL18	TRAM1
NRAS	IPO11	TRIM24
NUCKS1	IPO7	TRIP13
NUDT21	IQCB1	TTC3
NXN	IRF2BP2	TXNDC15
OAZ1	IRS1	TXNDC9
OSBPL8	IRX3	U2SURP
OXCT1	ISG20L2	UBE2B
PAFAH1B1	ITPRIPL2	UBE2K
PAIP1	ITSN1	UBE2R2
PANK2	JARID2	UBE2V2
PBK	JAZF1	UBQLN1
PCCB	JUND	UGDH
PCGF3	KCTD20	USP14
PCMTD1	KDELR3	USP9X
PCYOX1	KHSRP	VHL
PDCD4	KIF14	WBP11
PDCL	KIF20B	WDR33
PDIA6	KIF3B	WNK1
PDS5A	KIF5B	WWTR1
PDXK	KLHL8	YTHDF3
PFKFB2	KPNA3	YWHAZ
PGK1	KPNA6	ZFHX3
PGRMC1	L1CAM	ZNF148
PGRMC2	LAMC1
PJA2	LAPTM4B
PNN	LARP1
PODXL	LEPREL4
POFUT1	LIMCH1
POLR2K	LIMS1
POP1	LINC00657
PPHLN1	LMAN1
PPIG	LOC100505876
PPP1CB	LOC401397
PPP1R2	LPGAT1
PPP2CA	LPIN1
PPP6C	LRRC58
PRDX3	LRRFIP1
PRPF38B	LUZP6
PRSS23	M6PR
PSMA2	MAGT1
PTCD3	MALAT1
PTP4A1	MAP1LC3B
PTPN1	MAP4K5
PYROXD1	MAPK1
RAB10	MAPK1IP1L
RAB14	MAPRE1
RAB2A	MARCH6
RAB7A	MARCKS
RABEP1	MATR3
RABGGTB	MBNL1
RAC1	MCAM
RAD1	MCFD2
RAN	MCM4
RANBP2	MCM8
RAP1B	MCMBP
RBM18	MED14
RBM25	MED31
RBM27	MEF2A
RBM39	MESDC2
RBM8A	METTL9
RBMS1	MFSD1
RCN1	MGEA5
RDX	MID1
RFC1	MIS18A
RPA3	MNT
RPL9	MRI1
RRP1B	MRPL44
RSRC1	MRPS10
RUFY2	MRPS16
SAR1B	MSRB3
SCCPDH	MSX1
SCD	MTDH
SCML1	MTMR12
SCO1	MTMR2
SCRN3	MUT
SDAD1	MYO10
SDCBP	MYO1C
SEC22B	MZT1
SEC24A	NAA50
SEC62	NACC2
SEL1L	NAV1
SEPT2	NCAPD2
SERBP1	NCEH1
SERP1	NCL
SET	NCOR1
SETD5-AS1	NDC1
SETX	NDFIP1
SFXN1	NEK2
SGPL1	NFATC2IP
SKIL	NFKBIB
SLBP	NHP2L1
SLC25A24	NIP7
SLC25A5	NIPA2
SLC36A4	NOLC1
SLC38A1	NPEPPS
SLC38A2	NPTX1
SMARCA5	NQO1
SMNDC1	NR2F1
SNAP29	NR2F2
SNRNP48	NRAS
SNX4	NT5C3A
SOAT1	NUCKS1
SPIN1	NUDT21
SPTSSA	NUP50
SRD5A1	NUP62
SREK1	NUTF2
SREK1IP1	OGFOD1
SRP72	ONECUT2
SRSF10	OSBPL1A
SRSF11	OSBPL8
SRSF3	OSER1
SSR1	OXCT1
SSR3	OXR1
SSX2IP	PA2G4
ST13	PAIP1
STAT1	PAPD5
STS	PBK
SUB1	PDIA6
SUMO1	PDS5A
SUMO3	PDXK
SVIP	PFDN4
SYNCRIP	PGK1
SYNJ2BP	PGRMC1
TAF1D	PGRMC2
TAX1BP1	PHACTR4
TBC1D15	PHF20L1
TCEB1	PIGC
TCP1	PLAGL1
TEAD1	PLIN3
TFRC	PMEPA1
TIA1	PNN
TIMM17A	PNO1
TMED10	PODXL
TMEM106B	POGLUT1
TMEM167A	POLR2K
TMEM184C	POP1
TMEM185B	PPP1CB
TMEM245	PPP1R2
TMEM246	PPP2CA
TMEM30A	PPP2R1B
TMEM39A	PPP2R5E
TMEM50A	PPP6C
TMOD3	PPTC7
TMPO	PRDX6
TNFRSF10B	PRKCI
TNPO1	PROSC
TOMM20	PRPF38B
TOPBP1	PRPF4
TPD52	PRPF40A
TPP1	PRR11
TPP2	PRSS23
TPX2	PSMD5
TRA2B	PTCD3
TRAM1	PTP4A1
TRAPPC13	PTPLAD1
TRIM24	PUM1
TRIP13	PURA
TTC3	PUS3
TVP23B	RAB10
TXNDC15	RAB2A
TXNDC5	RAB7L1
TXNDC9	RABEP1
U2SURP	RABGGTB
UBE2B	RALGAPB
UBE2H	RAN
UBE2K	RAP1B
UBE2N	RBAK
UBE2R2	RBM18
UBE2V2	RBM27
UBE4A	RBM3
UBE4B	RBM39
UBQLN1	RBM41
UCHL5	RBM47
UGDH	RBM8A
UGGT1	RBMS1
USP14	RCN1
USP9X	RDH11
VHL	RDX
VMA21	RHOB
WBP11	RNF11
WBP5	RNF13
WDR33	RNF19A
WDR36	RPL31
WNK1	RPL6
WWTR1	RPS6KA3
YAF2	RRM2
YES1	RRN3
YTHDF3	RSL1D1
YWHAZ	RSL24D1
ZFHX3	RSRC1
ZMPSTE24	RTN4
ZNF148	RUNDC1
	RXRA
	RYK
	SCARA5
	SCCPDH
	SCD
	SCML1
	SCO1
	SDAD1
	SEC22B
	SEC23A
	SEC24A
	SEC62
	SEL1L
	SEPT11
	SEPT7
	SERBP1
	SERINC3
	SERP1
	SETX
	SFPQ
	SFXN1
	SHCBP1
	SKAP2
	SKIL
	SLC16A6
	SLC2A6
	SLC35E1
	SLC38A1
	SLCO3A1
	SMAD2
	SMDT1
	SMIM13
	SNAP23
	SOAT1
	SPC25
	SPIN1
	SPOP
	SRD5A1
	SRP72
	SRPRB
	SRSF10
	SRSF3
	SSBP3
	SSR1
	SSR3
	STK24
	STRBP
	STS
	SUB1
	SUMO1
	SUMO2
	SUMO3
	SYNCRIP
	TAF1D
	TAF5L
	TARS2
	TBC1D15
	TBC1D8
	TEAD1
	TERF1
	TFRC
	THEM4
	TIA1
	TIAL1
	TIMM17A
	TIMP2
	TMED10
	TMED4
	TMEM106B
	TMEM123
	TMEM167A
	TMEM209
	TMEM223
	TMEM245
	TMEM30A
	TMEM41A
	TMEM43
	TMEM59
	TMOD3
	TMPO
	TNPO1
	TNRC6A
	TOB1
	TOMM20
	TOPBP1
	TOR1A
	TPD52
	TPM4
	TPX2
	TRA2B
	TRAM1
	TRAPPC2
	TRIM24
	TRIM33
	TRIP13
	TROVE2
	TSR1
	TTC3
	TUBD1
	TUBGCP4
	TXN2
	TXNDC15
	TXNDC9
	U2SURP
	UBE2B
	UBE2G1
	UBE2G2
	UBE2K
	UBE2R2
	UBE2V2
	UBE3A
	UBLCP1
	UBQLN1
	UGDH
	UQCRC2
	USP10
	USP13
	USP14
	USP9X
	VAPA
	VHL
	VPS13A
	WAC
	WBP11
	WDR33
	WDR43
	WDR82
	WEE1
	WNK1
	WWTR1
	XIAP
	XPA
	XPO1
	YBX3
	YIPF5
	YME1L1
	YTHDF3
	YWHAZ
	ZCCHC10
	ZCRB1
	ZDHHC2
	ZDHHC9
	ZEB1
	ZFAND5
	ZFHX3
	ZFR
	ZNF106
	ZNF148
	ZNF37A
